# Supplementary material for: RNA-Seq-Based Analysis of Cold Shock Response in Thermoanaerobacter tengcongensis, a Bacterium Harboring a Single Cold Shock Protein Encoding Gene
Source: PLoS One. 2014 Mar 25;9(3):e93289. doi: 10.1371/journal.pone.0093289 (PMC3965559; doi:10.1371/journal.pone.0093289)
Supplement: Table S2 — Differentially expressed genes according to DESeq analysis. (XLSX) [file pone.0093289.s002.xlsx]

## Sheet: Sheet1
Table S2. Differentially expressed genes according to DESeq analysis.
Gene_ID	read counts-TTECS	read counts-TTE75	TTECS/TTE75 (Log2Fold change)	pval	p adjusted
novel00005*	3695.91	813.33	2.184	4.71e-05	0.00019541
novel00008*	610.997	5095.39	-3.06	2.66e-08	2.07e-07
novel00012*	4657.01	524.889	3.1493	8.1e-05	0.00032152
novel00013*	10314.5	29544.2	-1.5182	2.23e-09	2.01e-08
novel00014*	113611	52389.9	1.1167	0.0023264	0.0062819
novel00015*	39346.5	19281.4	1.029	0.0019385	0.0053508
novel00021*	423.35	123.401	1.7785	7.3e-09	6.19e-08
novel00022*	18991	5892.96	1.6883	0.0012367	0.0036252
novel00023*	4548.28	2503.25	0.86152	0.0014454	0.0041435
tte0001	311.439	2367.05	-2.9261	7.61e-26	6.39e-24
tte0002	112.963	1227.88	-3.4423	3.13e-14	6.04e-13
tte0003	10.9395	92.346	-3.0775	4.58e-09	4e-08
tte0004	1830.29	7087.12	-1.9531	4.72e-14	8.75e-13
tte0005	21.8693	76.5164	-1.8069	0.00022616	0.00080312
tte0006	1913.29	7934.03	-2.052	2.86e-15	6.46e-14
tte0007	294.829	735.042	-1.3179	2.67e-06	1.44e-05
tte0008	599.085	1115.51	-0.89687	0.00076478	0.0023699
tte0015	133.438	27.8681	2.2595	1.09e-07	7.58e-07
tte0016	103.705	19.2582	2.4289	2.8e-07	1.82e-06
tte0017	122.645	32.0385	1.9366	5.64e-06	2.87e-05
tte0018	23.7961	6.39012	1.8968	0.023424	0.047266
tte0019	117.229	24.3901	2.265	3.47e-07	2.2e-06
tte0020	263.642	67.7747	1.9598	1.43e-08	1.16e-07
tte0021	581.301	257.296	1.1759	3.97e-05	0.00016727
tte0025	84450.8	38257.7	1.1424	4.24e-06	2.21e-05
tte0034	2664.72	1384.3	0.94483	0.00024821	0.00087547
tte0035	2569.69	1317.23	0.96409	0.00016376	0.0006055
tte0036	7921.31	4265.34	0.89308	0.00038436	0.0012827
tte0038	34089.1	5149.51	2.7268	3.6e-25	2.93e-23
tte0039	22733.7	5223.9	2.1216	1.84e-16	5.78e-15
tte0040	1496.55	614.004	1.2853	1.19e-06	6.79e-06
tte0041	6600.47	2970.2	1.152	5e-06	2.59e-05
tte0042	1154.28	611.147	0.9174	0.00051062	0.001647
tte0043	529.34	198.878	1.4123	1.18e-06	6.79e-06
tte0051	2336.12	922.834	1.34	2.7e-07	1.76e-06
tte0052	1570.68	746.18	1.0738	4.52e-05	0.00018897
tte0054	773.751	1851.91	-1.2591	1.59e-06	8.92e-06
tte0055	87.6557	192.258	-1.1331	0.0011133	0.0033006
tte0057	47.5823	114.95	-1.2725	0.0016362	0.0046043
tte0058	36.21	91.4778	-1.337	0.0023981	0.0064419
tte0061	87.3597	260.615	-1.5769	2.6e-06	1.41e-05
tte0062	435.165	2278.6	-2.3885	1.41e-18	5.81e-17
tte0063	763.363	3973.83	-2.3801	4.43e-19	1.95e-17
tte0064	196.52	1024.8	-2.3826	1.17e-16	3.82e-15
tte0069	1538.06	972.338	0.66158	0.010619	0.023524
tte0072	2487.49	1501.49	0.72829	0.0041128	0.010176
tte0073	4027.42	938.115	2.102	3.78e-06	1.99e-05
tte0090	3173.61	987.564	1.6842	1.02e-10	1.2e-09
tte0091	2507.51	575.927	2.1223	1.72e-13	2.89e-12
tte0092	1433.94	431.152	1.7337	1.18e-10	1.34e-09
tte0094	890.982	491.394	0.85852	0.0014263	0.0040935
tte0095	212.648	97.1316	1.1305	0.00080413	0.0024712
tte0096	282.354	159.659	0.82251	0.013369	0.029096
tte0097	981.454	479.862	1.0323	0.00013256	0.00049935
tte0098	7402.55	2881.62	1.3611	6.87e-08	4.94e-07
tte0102	585.844	299.719	0.9669	0.00066671	0.0020834
tte0103	2772.12	897.901	1.6264	1.67e-05	7.79e-05
tte0104	726.755	361.104	1.0091	0.00028704	0.00099488
tte0105	2433.57	4067.48	-0.74106	0.0033918	0.0086642
tte0106	278381	67015.4	2.0545	9.63e-16	2.53e-14
tte0108	134.076	55.2967	1.2778	0.0010912	0.0032424
tte0113	1801.4	845.245	1.0917	2.78e-05	0.00012161
tte0114	3707.86	1453.2	1.3514	1.5e-07	1.01e-06
tte0115	2029.98	9836.49	-2.2767	2.28e-12	3.34e-11
tte0117	56.5462	244.741	-2.1138	2.51e-09	2.25e-08
tte0118	75.8701	146.775	-0.952	0.0090465	0.020441
tte0120	677.067	1307.16	-0.94907	0.0002923	0.0010104
tte0123	12634.7	29869.1	-1.2413	0.00054519	0.001752
tte0124	3345.14	6700.35	-1.0022	0.00060273	0.001911
tte0125	876.609	1709.1	-0.96323	0.0072767	0.016837
tte0131	1269.69	1929.14	-0.60348	0.020056	0.041532
tte0138	15396.8	8864.73	0.79648	0.0074032	0.017069
tte0139	85463.8	33010.9	1.3724	3.85e-08	2.91e-07
tte0141	876.002	480.274	0.86708	0.0014164	0.0040694
tte0142	872.906	329.417	1.4059	5.74e-07	3.51e-06
tte0144	2525.94	733.356	1.7842	8.12e-06	3.99e-05
tte0145	6877.07	3747.36	0.87592	0.00048698	0.0015806
tte0146	10346.1	5024.13	1.0421	3.3e-05	0.00014193
tte0147	6101.92	2789.9	1.129	8.18e-06	4.01e-05
tte0148	5589.01	3167.29	0.81934	0.0010736	0.0032085
tte0156	1085.54	1920.61	-0.82315	0.0013722	0.0039955
tte0159	12310.8	26682.8	-1.116	0.0036044	0.0091355
tte0160	160.007	680.483	-2.0884	1.29e-12	1.92e-11
tte0161	20868.6	75153.4	-1.8485	4.19e-13	6.49e-12
tte0164	1138.58	2019.34	-0.82664	0.0013762	0.0039991
tte0165	13895.7	1574.96	3.1412	1.36e-31	1.96e-29
tte0166	4299.57	647.463	2.7313	2.06e-24	1.53e-22
tte0167	3454.05	855.836	2.0129	1.09e-14	2.22e-13
tte0168	38.2345	10.0439	1.9286	0.0036436	0.0092079
tte0169	36.2295	9.43406	1.9412	0.0046195	0.011301
tte0176	19655.6	11388.2	0.7874	0.0014119	0.004061
tte0177	20328.3	10616.9	0.93712	0.00016221	0.00060061
tte0179	1727.86	3366.41	-0.96223	0.00017191	0.0006285
tte0182	113.574	52.0878	1.1246	0.004793	0.011682
tte0183	1130.99	718.263	0.655	0.013521	0.029353
tte0185	57.1941	122.137	-1.0946	0.0054112	0.01297
tte0186	64.7128	123.126	-0.92801	0.015021	0.032287
tte0187	62.9842	143.505	-1.188	0.0029797	0.0077717
tte0188	200.755	358.857	-0.83797	0.0049735	0.012032
tte0189	110.645	246.917	-1.1581	0.00043804	0.0014415
tte0191	1462.48	2651.59	-0.85844	0.00078711	0.0024333
tte0196	4283.46	11536.4	-1.4293	1.63e-08	1.31e-07
tte0197	914.009	1945.61	-1.0899	2.68e-05	0.00011742
tte0198	104.187	192.56	-0.88613	0.0090816	0.020503
tte0199	1498.28	3110.52	-1.0538	3.89e-05	0.00016432
tte0201	66.0308	225.582	-1.7724	0.00021275	0.00076071
tte0202	19.4021	64.3514	-1.7298	0.00096873	0.0029279
tte0203	8.90519	33.7416	-1.9218	0.0068209	0.015911
tte0204	40.7017	131.967	-1.697	0.00054692	0.0017554
tte0205	50.1081	158.741	-1.6636	1.36e-05	6.45e-05
tte0211	425.397	1329.08	-1.6436	1.51e-09	1.39e-08
tte0213	45.1641	102.439	-1.1815	0.004875	0.011848
tte0214	44.7703	150.23	-1.7466	0.0019656	0.0054143
tte0215	60.6735	186.889	-1.623	0.012088	0.026531
tte0219	44.7117	123.181	-1.4621	0.00031732	0.0010825
tte0220	45.7337	142.093	-1.6355	3.34e-05	0.00014315
tte0224	107.214	239.977	-1.1624	0.01523	0.032681
tte0225	265.659	575.685	-1.1157	0.002526	0.0067437
tte0226	123.078	292.23	-1.2475	0.00010203	0.00039224
tte0227	122.056	238.741	-0.9679	0.0030983	0.0080248
tte0228	106.104	183.17	-0.7877	0.021223	0.043363
tte0231	553.524	1163.79	-1.0721	0.00065616	0.0020529
tte0232	67.6128	187.01	-1.4678	0.00018869	0.00068124
tte0236	66.0113	177.049	-1.4234	9.24e-05	0.0003618
tte0240	33.7917	177.077	-2.3896	1.26e-09	1.2e-08
tte0241	26.8036	212.296	-2.9856	4.51e-14	8.51e-13
tte0242	1456.46	752.492	0.95271	0.0002611	0.00091471
tte0243	17579.7	11109.8	0.66208	0.0076119	0.017503
tte0246	109.808	424.977	-1.9524	3.77e-10	3.87e-09
tte0247	143.71	490.895	-1.7722	4.4e-09	3.86e-08
tte0248	83.34	291.797	-1.8079	3.58e-06	1.9e-05
tte0249	276.882	939.016	-1.7619	2.58e-10	2.73e-09
tte0250	266.818	1026.97	-1.9445	3.91e-12	5.5e-11
tte0251	65.0674	122.258	-0.90992	0.017712	0.037151
tte0252	530.677	1116.61	-1.0732	6.57e-05	0.00026426
tte0254	2466.49	1624.68	0.60231	0.017747	0.037193
tte0260	873.942	1374.89	-0.6537	0.012909	0.02819
tte0261	3184.15	5524.1	-0.79483	0.0016527	0.0046458
tte0262	253.46	1780.82	-2.8127	2.63e-06	1.42e-05
tte0266	325.702	646.998	-0.99021	0.00040907	0.001357
tte0267	1593.99	2780.18	-0.80254	0.0016062	0.0045444
tte0268	32.3564	82.2141	-1.3453	0.0030719	0.0079724
tte0271	64443.4	38062	0.75968	0.0022605	0.0061102
tte0273	271.004	6569.68	-4.5994	2.76e-55	3.59e-52
tte0274	168.763	3768.54	-4.4809	2.31e-51	2e-48
tte0275	765.244	12549.2	-4.0355	2.03e-46	8.79e-44
tte0276	6672.54	3278.52	1.0252	4.88e-05	0.00020127
tte0277	5983.77	4063.95	0.55817	0.024218	0.048716
tte0283	2512.4	6196.87	-1.3025	3.35e-07	2.14e-06
tte0284	14498.4	31069.2	-1.0996	1.13e-05	5.47e-05
tte0286	86.6603	264.049	-1.6074	1.52e-06	8.58e-06
tte0287	62.1772	221.005	-1.8296	2.52e-07	1.65e-06
tte0288	41.2714	155.362	-1.9124	0.0015001	0.0042815
tte0289	61.2529	290.724	-2.2468	0.00097792	0.0029496
tte0290	630.064	15415.2	-4.6127	5.03e-10	5.04e-09
tte0291	880.595	12255.4	-3.7988	2.35e-42	6.1e-40
tte0292	416.678	4484.51	-3.4279	1.7e-10	1.88e-09
tte0294	501.978	1397.35	-1.477	0.012426	0.027227
tte0295	140.622	508.778	-1.8552	0.00028502	0.00098919
tte0296	1102.88	2841.35	-1.3653	0.0029936	0.0078002
tte0297	349.449	1308.91	-1.9052	0.0015426	0.0043979
tte0299	2647.81	11501.7	-2.119	1.52e-11	2e-10
tte0300	3516.73	14065.7	-1.9999	2.2e-10	2.36e-09
tte0303	116.435	226.818	-0.96201	0.0034924	0.008895
tte0304	51.5923	168.774	-1.7099	5.28e-06	2.7e-05
tte0305	12.3553	61.0877	-2.3058	5.31e-05	0.00021749
tte0306	66.4246	193.615	-1.5434	1.77e-05	8.2e-05
tte0307	14436.1	7799.46	0.88823	0.00040226	0.0013373
tte0313	9731.89	5476.99	0.82934	0.00086383	0.0026299
tte0314	14664.8	9133.81	0.68307	0.0063091	0.014876
tte0319	1895.13	2976.93	-0.65153	0.010949	0.024213
tte0322	10.9395	80.2142	-2.8743	1.11e-07	7.69e-07
tte0324	11989	8073.57	0.57044	0.021953	0.044538
tte0327	2232.68	3704.08	-0.73034	0.0035338	0.008983
tte0328	0.992724	24.6484	-4.634	4.57e-05	0.00019067
tte0329	92.3527	263.154	-1.5107	4.75e-06	2.46e-05
tte0330	28.3562	93.4339	-1.7203	0.00014717	0.00054959
tte0331	137.566	527.675	-1.9395	1.25e-10	1.42e-09
tte0332	107.481	389.472	-1.8574	4.07e-09	3.58e-08
tte0334	15.8445	53.4339	-1.7538	0.0019229	0.0053248
tte0336	11.431	47.3461	-2.0503	0.00082496	0.0025263
tte0337	55.6023	266.198	-2.2593	1.07e-10	1.24e-09
tte0338	183.911	626.471	-1.7682	1.51e-09	1.39e-08
tte0339	484.283	1032.86	-1.0927	4.69e-05	0.00019491
tte0340	79.4375	220.868	-1.4753	1.86e-05	8.55e-05
tte0343	479.268	2142.74	-2.1606	1.17e-15	3.02e-14
tte0349	657.707	1135.22	-0.78745	0.0030916	0.0080153
tte0351	27.3048	59.868	-1.1326	0.024184	0.048686
tte0352	20.3362	56.1317	-1.4648	0.0064546	0.015177
tte0361	222.331	742.638	-1.7399	0.0017258	0.0048199
tte0362	208.668	783.676	-1.9091	0.00086544	0.0026317
tte0365	47.2277	130.511	-1.4665	0.00019476	0.0007012
tte0369	674.92	1305.56	-0.95188	0.00033402	0.0011306
tte0372	22344.6	51141	-1.1946	1.66e-06	9.28e-06
tte0377	1691.89	2628.03	-0.63535	0.01227	0.026908
tte0383	1534.85	2563.99	-0.74029	0.012952	0.028261
tte0384	15149.2	6540.28	1.2118	1.55e-06	8.71e-06
tte0385	34647.4	13544.1	1.3551	7.65e-08	5.46e-07
tte0386	1242.13	4440.02	-1.8377	0.00062696	0.0019806
tte0387	281.029	853.81	-1.6032	0.0016944	0.0047476
tte0388	1373.49	2863.48	-1.0599	3.24e-05	0.00013952
tte0392	45.1836	134.225	-1.5708	8.43e-05	0.00033292
tte0395	53.0374	197.697	-1.8982	2.42e-07	1.59e-06
tte0396	6.95884	45.1263	-2.6971	6.16e-05	0.00024871
tte0398	3.9709	32.434	-3.03	0.00021389	0.00076372
tte0399	31.2366	92.7361	-1.5699	0.00045439	0.0014878
tte0400	785.235	1509.9	-0.94326	0.0003083	0.0010545
tte0405	71.5348	145.181	-1.0211	0.0060929	0.014444
tte0407	38.3323	212.67	-2.472	9.04e-06	4.41e-05
tte0408	46.2252	167.527	-1.8576	1.24e-06	7.06e-06
tte0409	103.745	397.994	-1.9397	8.29e-10	8.18e-09
tte0410	135.492	820.646	-2.5986	2.43e-18	9.43e-17
tte0411	1187.04	4014.97	-1.758	1.33e-11	1.76e-10
tte0413	198.005	102.263	0.95324	0.0046694	0.011391
tte0415	656.47	421.196	0.64024	0.017829	0.037277
tte0424	109.209	281.983	-1.3685	2.2e-05	9.92e-05
tte0426	24077.7	15193.6	0.66423	0.0071994	0.016688
tte0427	20.8374	116.395	-2.4818	5.14e-08	3.78e-07
tte0428	3.46965	20.0439	-2.5303	0.009822	0.021946
tte0430	7.92224	40.8241	-2.3654	0.00050202	0.0016213
tte0431	520.285	2913.07	-2.4852	2.74e-13	4.37e-12
tte0433	584.529	1200.05	-1.0378	9.59e-05	0.000373
tte0434	181.324	304.867	-0.74961	0.014502	0.031327
tte0436	117.74	691.191	-2.5535	2.97e-17	1.04e-15
tte0441	111.39	317.576	-1.5115	2.42e-06	1.32e-05
tte0442	60.6148	296.527	-2.2904	2.79e-11	3.49e-10
tte0443	220.512	1175.59	-2.4145	2.11e-17	7.54e-16
tte0444	4122.29	1722.01	1.2594	8.99e-07	5.32e-06
tte0446	4563.14	38187.6	-3.065	7.77e-06	3.85e-05
tte0449	2019.2	3823.03	-0.92093	0.00026409	0.00092395
tte0450	388.696	1506.82	-1.9548	7.02e-13	1.07e-11
tte0451	170.651	584.06	-1.7751	1.65e-09	1.5e-08
tte0457	1259.05	11414	-3.1804	7.53e-32	1.15e-29
tte0458	333.171	755.428	-1.181	1.89e-05	8.66e-05
tte0460	416.475	659.648	-0.66347	0.015106	0.032444
tte0461	177.649	290.642	-0.71022	0.020968	0.042985
tte0464	740.673	1439.41	-0.95857	0.00026992	0.00094184
tte0466	283.516	524.157	-0.88657	0.0040894	0.010138
tte0477	31443.1	3878.43	3.0192	1.46e-29	1.9e-27
tte0480	14138	37547.1	-1.4091	0.00027062	0.000943
tte0481	1023.23	625.696	0.70959	0.0073566	0.016991
tte0483	20567.6	13127.8	0.64776	0.016244	0.034574
tte0486	6512.76	3118.29	1.0625	2.65e-05	0.00011643
tte0488	12795.3	75421.1	-2.5594	9.65e-23	6.28e-21
tte0503	728.701	2407.75	-1.7243	3.03e-05	0.00013137
tte0510	171559	16332	3.3929	3.22e-36	6.99e-34
tte0517	3201.4	5600.23	-0.80678	0.0013972	0.0040364
tte0518	1764.16	3161.69	-0.84171	0.00093865	0.0028477
tte0520	2163.34	1307.01	0.72699	0.0043638	0.010726
tte0521	84645.5	56574.2	0.58129	0.02036	0.042028
tte0522	22787.7	8208.56	1.4731	5.8e-09	5e-08
tte0523	20559.4	4774.35	2.1064	3.3e-16	9.76e-15
tte0524	3943.07	6448.06	-0.70954	0.0088221	0.019951
tte0525	253.37	104.142	1.2827	8e-05	0.00031792
tte0529	1930.41	792.394	1.2846	8.57e-07	5.1e-06
tte0530	28237	15842.7	0.83377	0.00079253	0.0024448
tte0535	668.687	388.834	0.78218	0.019484	0.040411
tte0536	772.571	417.576	0.88763	0.0011082	0.0032893
tte0537	652.019	269.878	1.2726	1.59e-05	7.41e-05
tte0538	2874.99	722.712	1.9921	4.66e-14	8.73e-13
tte0539	2933.76	1077.25	1.4454	1.89e-08	1.49e-07
tte0543	29039.5	54335.6	-0.90388	0.00028828	0.00099786
tte0547	2302.98	743.583	1.6309	0.0046514	0.011358
tte0548	1797.59	3846.84	-1.0976	0.0028736	0.0075327
tte0549	5150.22	11718.9	-1.1861	0.0083947	0.019034
tte0550	292.974	678.014	-1.2105	1.87e-05	8.57e-05
tte0555	24.7595	59.5164	-1.2653	0.012888	0.028167
tte0556	17.3287	56.9505	-1.7165	0.0016192	0.0045764
tte0557	17.8299	47.5219	-1.4143	0.013507	0.029347
tte0560	287.903	547.631	-0.92762	0.0010893	0.0032406
tte0561	154.709	428.714	-1.4705	1.1e-06	6.4e-06
tte0562	103.126	456.691	-2.1468	7.41e-12	1.01e-10
tte0563	84.1958	362.57	-2.1064	1.07e-10	1.24e-09
tte0573	531.54	335.845	0.66238	0.016852	0.035663
tte0579	1702.16	3413.35	-1.0038	7.47e-05	0.00029873
tte0580	8730.86	36726.1	-2.0726	5.09e-06	2.62e-05
tte0581	40.1222	166.609	-2.054	1.45e-07	9.81e-07
tte0583	4034.23	6155.49	-0.60958	0.01549	0.033159
tte0584	140.859	1113.16	-2.9823	9.17e-07	5.4e-06
tte0593	471.473	742.96	-0.65611	0.01628	0.034621
tte0596	6676.75	3927.11	0.76568	0.0021779	0.0059018
tte0599	933.229	417.725	1.1597	2.12e-05	9.58e-05
tte0600	9554.74	4568.7	1.0644	3.8e-05	0.00016084
tte0601	60667.6	35911.1	0.7565	0.0033705	0.0086268
tte0602	23997.9	15346.1	0.64504	0.0097718	0.021871
tte0603	914.016	2582.85	-1.4987	0.0068214	0.015911
tte0606	855.393	418.961	1.0298	0.00018416	0.00066765
tte0611	15704.4	32136.6	-1.033	3.71e-05	0.00015819
tte0618	4862.03	2912.08	0.73951	0.0032865	0.0084199
tte0620	2636.86	1676.58	0.6533	0.0097978	0.02191
tte0625	26848.2	12170.9	1.1414	5.56e-06	2.83e-05
tte0626	103609	45202	1.1967	1.79e-06	9.95e-06
tte0627	3697.18	2313.24	0.67651	0.0075089	0.017297
tte0644	4777.03	11528	-1.271	4.76e-07	2.98e-06
tte0645	1508.05	531.581	1.5043	1.55e-08	1.26e-07
tte0646	215.746	776.191	-1.8471	1.09e-10	1.25e-09
tte0647	567.486	1631.93	-1.5239	0.00030702	0.0010516
tte0648	215.157	636.157	-1.564	1.27e-06	7.22e-06
tte0649	488.941	1770.99	-1.8568	7.91e-08	5.62e-07
tte0651	830.338	2423.4	-1.5453	4.87e-07	3.03e-06
tte0652	1544.34	3684.68	-1.2546	1.08e-06	6.31e-06
tte0653	1285.56	2999.12	-1.2221	2.31e-06	1.27e-05
tte0658	720.327	1520.41	-1.0777	5.99e-05	0.00024322
tte0659	476.104	1123.98	-1.2393	0.0013862	0.0040182
tte0660	548.123	1354.05	-1.3047	0.0018182	0.0050617
tte0661	588.637	1168.52	-0.98924	0.016951	0.035843
tte0662	548.192	1105.85	-1.0124	0.003639	0.0092054
tte0663	267.062	470.416	-0.81676	0.0071881	0.016676
tte0665	156.31	333.405	-1.0929	0.00043301	0.0014267
tte0666	251.12	398.713	-0.66697	0.024374	0.048917
tte0673	534.643	271.307	0.97865	0.00058939	0.0018755
tte0674	867.267	553.791	0.64714	0.016992	0.035901
tte0675	635.679	336.368	0.91826	0.0010861	0.0032365
tte0676	947.059	423.823	1.16	1.94e-05	8.84e-05
tte0678	393.962	211.159	0.89973	0.0026138	0.0069568
tte0679	735.743	332.18	1.1472	3.44e-05	0.00014732
tte0680	1480.61	798.306	0.89117	0.00064766	0.0020347
tte0681	794.099	344.307	1.2056	1.25e-05	6e-05
tte0686	2870.45	729.691	1.9759	9.71e-14	1.68e-12
tte0687	6432.24	4006.7	0.68291	0.0067098	0.015692
tte0688	874.458	164.945	2.4064	2.06e-16	6.37e-15
tte0689	998.749	137.857	2.8569	6e-22	3.81e-20
tte0690	1673.97	227.89	2.8769	5.3e-24	3.73e-22
tte0692	81.9731	38.5165	1.0897	0.015907	0.033966
tte0700	16.8763	211.269	-3.646	8.64e-05	0.00034038
tte0701	51.0227	1031.27	-4.3371	0.00042914	0.0014158
tte0702	160.518	5497.97	-5.0981	0.00010464	0.00040014
tte0703	1.49397	15.8681	-3.4089	0.0055447	0.013265
tte0704	0.992724	13.3022	-3.7441	0.0080128	0.01836
tte0708	3.9709	30.6923	-2.9503	0.00037129	0.0012438
tte0709	3338.94	1125.75	1.5685	1.37e-09	1.29e-08
tte0715	230.126	399.664	-0.79636	0.0073425	0.016974
tte0716	749.133	1198.72	-0.6782	0.021779	0.04422
tte0718	413.776	935.329	-1.1766	0.010881	0.024084
tte0720	177.73	705.935	-1.9898	0.0040575	0.010075
tte0724	106.371	547.083	-2.3627	0.0032538	0.0083446
tte0725	88.6778	636.649	-2.8439	5.06e-05	0.0002083
tte0726	422.415	1669.45	-1.9826	0.0027636	0.0072958
tte0727	512.853	1885.82	-1.8786	0.0024539	0.0065581
tte0729	165.795	322.73	-0.96093	0.0017405	0.0048506
tte0730	1233.14	429.829	1.5205	3.26e-06	1.73e-05
tte0732	1430.08	777.152	0.87983	0.00081646	0.0025062
tte0733	958.607	568.021	0.755	0.0049318	0.011953
tte0736	196.136	625.917	-1.6741	7.38e-09	6.24e-08
tte0739	131.079	372.933	-1.5085	2.82e-05	0.00012263
tte0742	303.201	783.28	-1.3693	1.27e-05	6.09e-05
tte0743	201.11	71.0384	1.5013	2.3e-05	0.00010261
tte0746	432.085	92.0437	2.2309	8.3e-08	5.89e-07
tte0749	8112.26	4890.94	0.72999	0.0036529	0.0092138
tte0754	817.668	2417.45	-1.5639	2.74e-09	2.44e-08
tte0760	19.7861	89.989	-2.1853	0.00012989	0.00049002
tte0761	11.3821	76.2142	-2.7433	4.96e-07	3.07e-06
tte0762	3.96112	57.0384	-3.848	3.17e-08	2.43e-07
tte0763	9.42599	136.775	-3.859	5.94e-15	1.29e-13
tte0764	26.8036	225.154	-3.0704	1.1e-13	1.89e-12
tte0765	211.616	792.873	-1.9056	4.61e-06	2.4e-05
tte0766	4.48192	32.0824	-2.8396	0.00037536	0.0012559
tte0767	4.4917	28.912	-2.6863	0.0011672	0.0034409
tte0768	17.8495	163.087	-3.1917	2.83e-13	4.46e-12
tte0769	686.987	410.493	0.74293	0.0062751	0.014809
tte0770	1253.26	405.285	1.6287	2.18e-09	1.97e-08
tte0775	437.202	255.066	0.77743	0.0079858	0.018315
tte0776	293.582	125.566	1.2253	0.00011045	0.00042093
tte0779	28242.1	16883.8	0.74221	0.0027993	0.0073602
tte0780	9474.76	5438.57	0.80086	0.0014073	0.0040568
tte0782	1018.39	614.542	0.7287	0.0056924	0.013594
tte0783	2286.63	613.63	1.8978	8.13e-13	1.22e-11
tte0784	1216.09	261.713	2.2162	1.91e-15	4.52e-14
tte0785	82.445	14.478	2.5096	1.18e-06	6.78e-06
tte0791	43.1102	503.374	-3.5455	1.81e-08	1.44e-07
tte0792	37.2614	919.306	-4.6248	8.35e-43	2.41e-40
tte0793	16.8763	51.3461	-1.6053	0.0043762	0.010746
tte0794	940.039	1566.54	-0.73679	0.0050148	0.012109
tte0795	113.083	540.318	-2.2564	1.87e-13	3.1e-12
tte0796	856.288	1665.05	-0.95939	0.00024502	0.0008654
tte0797	616.612	1542.19	-1.3225	5.75e-07	3.51e-06
tte0798	38.7456	107.253	-1.4689	0.00046203	0.001509
tte0799	91.8026	523.988	-2.5129	1.21e-15	3.06e-14
tte0800	4.47215	41.3021	-3.2072	1.69e-05	7.87e-05
tte0801	28.7597	86.9944	-1.5969	0.00048847	0.0015834
tte0802	226.904	520.406	-1.1976	3.47e-05	0.00014823
tte0803	379.38	189.346	1.0026	0.00080106	0.0024647
tte0804	53.5485	21.0439	1.3474	0.011923	0.026189
tte0805	46.0493	10.6538	2.1118	0.001041	0.0031253
tte0811	10226.8	4873.08	1.0695	1.94e-05	8.84e-05
tte0812	6928.33	4181.72	0.72841	0.0031489	0.0081314
tte0817	4244.33	766.63	2.4689	2.37e-20	1.29e-18
tte0821	265.214	4020.93	-3.9223	4.42e-35	8.86e-33
tte0825	9.94679	265.236	-4.7369	2.67e-19	1.24e-17
tte0826	16.8763	45.4725	-1.43	0.013018	0.028381
tte0827	146.275	994.021	-2.7646	4.85e-21	2.69e-19
tte0828	1428	526.57	1.4393	6.58e-08	4.76e-07
tte0829	4696.86	2500.28	0.90961	0.00030647	0.001051
tte0830	940.618	1424.79	-0.59907	0.020992	0.042992
tte0831	395.28	626.175	-0.66369	0.015364	0.032943
tte0834	183.83	97.4724	0.91531	0.0082945	0.018872
tte0835	435.904	202.626	1.1052	0.00022065	0.00078462
tte0837	403.498	1455.28	-1.8507	4.81e-09	4.18e-08
tte0840	242.362	1950.68	-3.0087	1.28e-06	7.24e-06
tte0841	1096.66	6119.94	-2.4804	2.64e-15	6.02e-14
tte0848	4989.77	2571.87	0.95615	0.00015261	0.00056832
tte0849	4465.12	2989.72	0.57869	0.022179	0.044962
tte0851	1177.27	1832.92	-0.63871	0.013324	0.029023
tte0853	6.96862	28.6537	-2.0398	0.0083729	0.019001
tte0859	70.6203	155.142	-1.1354	0.017067	0.036031
tte0860	484.616	823.52	-0.76496	0.0048566	0.011815
tte0864	2922.69	1266	1.207	2.19e-06	1.2e-05
tte0868	2575.43	10861.3	-2.0763	1.22e-15	3.06e-14
tte0869	17543.6	69529.1	-1.9867	7.93e-15	1.66e-13
tte0881	51.5923	19.7856	1.3827	0.01049	0.023267
tte0883	9864.46	754.97	3.7077	1.46e-40	3.45e-38
tte0884	1272.1	741.965	0.77779	0.0029563	0.0077262
tte0885	639.962	260.906	1.2945	5.28e-06	2.7e-05
tte0886	618.548	249.214	1.3115	4.2e-06	2.19e-05
tte0887	1131.31	555.422	1.0263	0.00012243	0.00046387
tte0892	936.281	315.902	1.5675	0.0019342	0.0053448
tte0893	14286.8	3837.82	1.8963	0.0041281	0.010195
tte0894	53516.7	12877.2	2.0552	0.0053918	0.012935
tte0896	1544.9	781.746	0.98274	0.00018806	0.0006799
tte0897	2237.26	1148.78	0.96163	0.00020091	0.00072036
tte0899	2651.73	1058.48	1.3249	3.35e-07	2.14e-06
tte0900	977.655	352.027	1.4736	9.06e-08	6.38e-07
tte0901	7720.97	3539.94	1.1251	8.08e-06	3.98e-05
tte0905	4392.39	2816.92	0.64088	0.011222	0.024754
tte0906	1640.89	889.279	0.88377	0.00074529	0.0023178
tte0909	3980.8	1955.57	1.0255	6e-05	0.00024322
tte0910	388.025	166.609	1.2197	5.44e-05	0.0002218
tte0911	1077.83	426.461	1.3376	8.66e-07	5.14e-06
tte0913	6573.98	2472.01	1.4111	3.07e-08	2.37e-07
tte0914	2544.6	954.667	1.4144	4.42e-08	3.31e-07
tte0915	11073.3	2093.99	2.4028	4.03e-20	2.1e-18
tte0916	482.63	79.4778	2.6023	4.38e-16	1.21e-14
tte0917	7430.73	1117.52	2.7332	1.86e-24	1.43e-22
tte0918	3524.34	1295.59	1.4437	2.13e-08	1.67e-07
tte0919	2765.85	692.641	1.9975	4.92e-14	9.02e-13
tte0920	8516.75	1693.75	2.3301	5.79e-19	2.47e-17
tte0921	5037.13	857.833	2.5538	4.13e-16	1.15e-14
tte0922	17439.5	8737.21	0.99712	6.33e-05	0.00025488
tte0924	4379.53	22420	-2.3559	1.87e-15	4.46e-14
tte0925	17266.8	10888.1	0.66525	0.0075589	0.017397
tte0926	206.802	478.108	-1.2091	8.46e-05	0.0003335
tte0927	289.406	621.103	-1.1017	0.00010748	0.00041024
tte0931	63.9965	139.78	-1.1271	0.0027942	0.0073556
tte0933	3345.35	2031.03	0.71994	0.0045406	0.011129
tte0934	1569.15	848.975	0.88619	0.00057144	0.0018251
tte0935	476.341	99.7962	2.2549	3.91e-13	6.14e-12
tte0936	3525.08	7822.05	-1.1499	5.07e-06	2.62e-05
tte0937	11771.5	19080.4	-0.69679	0.016222	0.034555
tte0945	461.906	238.263	0.95504	0.00093988	0.0028481
tte0946	1649.79	1027.27	0.68347	0.0078022	0.017925
tte0948	1304.26	2198.46	-0.75326	0.0032347	0.0083202
tte0949	138.451	388.681	-1.4892	1.26e-06	7.18e-06
tte0954	130.558	404.341	-1.6309	0.00084835	0.0025888
tte0955	2214.15	7501.43	-1.7604	0.002029	0.0055595
tte0959	19745.6	50140	-1.3444	9.52e-08	6.68e-07
tte0960	783.716	154.401	2.3437	2.73e-11	3.45e-10
tte0961	1531.74	272.669	2.4899	4.77e-08	3.56e-07
tte0962	1232.95	534.631	1.2055	8.97e-06	4.38e-05
tte0963	5295.26	2144.08	1.3043	2.99e-07	1.93e-06
tte0964	22940.7	4034.92	2.5073	9.26e-22	5.74e-20
tte0965	40215.9	7347.29	2.4525	3.69e-21	2.14e-19
tte0966	796.184	1710.1	-1.1029	2.66e-05	0.0001167
tte0969	1763.22	931.426	0.9207	0.00038894	0.0012963
tte0974	1013.92	665.345	0.60777	0.021316	0.043517
tte0984	3459.42	13861.6	-2.0025	0.0017303	0.0048275
tte0985	49775.3	24637.9	1.0145	0.00051365	0.0016548
tte0986	3886.59	7466.25	-0.94188	0.0057352	0.013671
tte0987	77.0094	184.994	-1.2644	0.00033691	0.0011389
tte0990	4736.58	2237.85	1.0817	1.6e-05	7.49e-05
tte0993	1276.72	750.394	0.76672	0.003447	0.0087966
tte1000	30393	10418.2	1.5446	1.05e-09	1.02e-08
tte1001	4354.23	7079.45	-0.70122	0.0052577	0.012625
tte1002	1956.11	105.511	4.2125	1.61e-43	6e-41
tte1003	264.241	147.192	0.84415	0.021654	0.044071
tte1009	1318.33	858.175	0.61937	0.018491	0.038507
tte1013	122.724	66.4779	0.88447	0.02083	0.042825
tte1015	317.229	189.604	0.74254	0.014711	0.031699
tte1018	1907.11	7264.66	-1.9295	7.55e-14	1.34e-12
tte1019	349.618	1526.21	-2.1261	9.47e-15	1.94e-13
tte1020	117.259	1378.23	-3.555	1.92e-32	3.13e-30
tte1021	16371.8	4277.39	1.9364	5.52e-14	9.97e-13
tte1023	1877.49	3141.52	-0.74266	0.0032086	0.0082693
tte1024	433.241	1011.07	-1.2226	6.74e-06	3.39e-05
tte1025	152.84	336.142	-1.137	0.00025072	0.00088217
tte1026	141.881	413.537	-1.5433	5.14e-07	3.17e-06
tte1027	44907.7	14352.4	1.6457	8.04e-11	9.6e-10
tte1028	1996.91	890.859	1.1645	5.95e-06	3.01e-05
tte1029	27.7767	82.824	-1.5762	0.00073	0.0022729
tte1031	99.5391	634.053	-2.6713	5.95e-18	2.24e-16
tte1032	65.4612	194.439	-1.5706	1.25e-05	6e-05
tte1033	214.213	578.213	-1.4326	7.94e-07	4.74e-06
tte1034	132.976	269.922	-1.0214	0.0014799	0.0042331
tte1035	65.4416	165.175	-1.3357	0.00028168	0.00097894
tte1039	134.587	403.724	-1.5848	0.00040045	0.001333
tte1041	317.251	591.718	-0.89928	0.0015561	0.0044269
tte1047	288.039	583.516	-1.0185	0.00029317	0.0010121
tte1048	117.721	312.192	-1.4071	8.6e-06	4.21e-05
tte1049	165.814	609.615	-1.8783	1.71e-10	1.88e-09
tte1050	15.9325	48.868	-1.6169	0.0048955	0.011876
tte1059	101.317	265.076	-1.3875	2.28e-05	0.00010199
tte1060	186.437	570.747	-1.6142	3.32e-08	2.54e-07
tte1066	140.475	528.631	-1.9119	2.12e-10	2.3e-09
tte1069	29.7817	182.599	-2.6162	5.29e-11	6.47e-10
tte1070	100.324	450.857	-2.168	5.08e-05	0.00020905
tte1071	39.237	110.775	-1.4973	0.00032414	0.0011029
tte1072	4.4526	28.2143	-2.6637	0.0014115	0.004061
tte1073	8562.83	3584.45	1.2563	6.48e-07	3.95e-06
tte1076	104.402	260.621	-1.3198	0.0038868	0.0097469
tte1077	244.178	593.933	-1.2824	6.9e-06	3.43e-05
tte1078	27.3048	187.599	-2.7804	4.45e-12	6.23e-11
tte1079	364.672	1993.56	-2.4507	3.89e-19	1.75e-17
tte1084	343.316	546.619	-0.671	0.017911	0.037417
tte1087	13.859	59.6922	-2.1067	0.0001704	0.00062647
tte1088	15.3628	41.5219	-1.4344	0.018266	0.038067
tte1089	20.8277	97.1702	-2.222	2.36e-06	1.29e-05
tte1090	9.42599	39.3021	-2.0599	0.0019813	0.0054518
tte1091	13.348	43.8681	-1.7165	0.0050285	0.012111
tte1092	13.4164	53.2196	-1.988	0.00064308	0.0020241
tte1097	91.184	188.181	-1.0453	0.0027561	0.0072834
tte1102	110.821	240.994	-1.1208	0.00063276	0.0019965
tte1103	274.682	503.049	-0.87294	0.0021377	0.0058023
tte1104	29.3294	85.1702	-1.538	0.00079419	0.0024465
tte1105	50.6387	165.087	-1.7049	6.85e-06	3.42e-05
tte1113	155.435	306.164	-0.978	0.0015926	0.0045158
tte1126	1146.8	5268.04	-2.1997	6.05e-17	2.07e-15
tte1129	909.551	2258	-1.3118	0.014148	0.030613
tte1130	3557.53	2045.83	0.79819	0.0013906	0.0040263
tte1131	4120.41	2082.39	0.98455	9.39e-05	0.00036708
tte1134	3033.39	1680.24	0.85226	0.00083828	0.0025641
tte1136	1741.16	7307.62	-2.0694	0.00030028	0.0010312
tte1138	13.8688	52.1317	-1.9103	0.0010496	0.0031476
tte1142	214.676	384.967	-0.84258	0.0041533	0.010247
tte1143	86.3963	271.461	-1.6517	6.52e-07	3.97e-06
tte1146	1.49397	16.2583	-3.4439	0.0045788	0.011212
tte1147	332.638	1418.84	-2.0927	2.77e-14	5.38e-13
tte1148	168.281	933.867	-2.4723	1.73e-17	6.36e-16
tte1149	488.596	5010.39	-3.3582	7.3e-34	1.27e-31
tte1150	577.844	4748.9	-3.0388	8.9e-29	1.1e-26
tte1156	47.6703	203.231	-2.092	0.0014008	0.0040425
tte1158	7.44054	73.4725	-3.3037	1.88e-08	1.49e-07
tte1161	4.46237	23.912	-2.4219	0.005985	0.014227
tte1164	83.7826	196.676	-1.2311	0.00060066	0.0019091
tte1166	7.421	43.4779	-2.5506	0.0001655	0.00061019
tte1167	190.564	696.685	-1.8702	1.17e-10	1.34e-09
tte1169	33.2514	96.824	-1.542	0.00045655	0.001493
tte1178	2998.54	879.965	1.7687	1.32e-11	1.76e-10
tte1179	3610.3	873.075	2.0479	7.39e-15	1.58e-13
tte1180	4127.82	1039.91	1.9889	3.38e-14	6.46e-13
tte1181	73.3345	27.7856	1.4002	0.0030588	0.0079518
tte1182	5656.14	1305.9	2.1148	3.98e-16	1.14e-14
tte1183	7277.13	2128.46	1.7736	4.56e-12	6.32e-11
tte1184	2804.41	1454.76	0.94692	0.0036276	0.0091853
tte1186	4954.99	1121.78	2.1431	3.45e-16	9.97e-15
tte1187	2723.13	390.802	2.8008	3.19e-24	2.31e-22
tte1188	37711.6	20120	0.90638	0.00026983	0.00094184
tte1189	29083.2	12868.4	1.1764	2.46e-06	1.34e-05
tte1190	3540.31	1763.78	1.0052	7.97e-05	0.00031734
tte1191	2009.62	1053.57	0.93164	0.00032857	0.0011136
tte1194	7446.44	1772.26	2.071	3.03e-10	3.15e-09
tte1196	912.688	403.235	1.1785	1.37e-05	6.51e-05
tte1197	3014.53	1565.34	0.94546	0.00018054	0.00065633
tte1198	96.8933	401.654	-2.0515	1.64e-06	9.18e-06
tte1200	45.2716	166.11	-1.8755	0.00041646	0.0013774
tte1204	11.3821	37.5604	-1.7224	0.008079	0.018496
tte1207	56.4875	135.209	-1.2592	0.0010331	0.0031052
tte1213	31.305	70.6483	-1.1743	0.012768	0.027952
tte1214	14.9397	122.819	-3.0393	1.05e-10	1.23e-09
tte1224	9.43577	48.9066	-2.3738	0.00014368	0.00053737
tte1232	3463.52	2060.18	0.74947	0.0031441	0.0081273
tte1242	564.115	1056.14	-0.90474	0.00065111	0.0020395
tte1243	822.233	2562.18	-1.6398	3.92e-10	4e-09
tte1248	8630.71	18607.3	-1.1083	1.05e-05	5.11e-05
tte1250	4881.01	978.618	2.3184	1.61e-18	6.55e-17
tte1251	260490	34790.7	2.9045	4.16e-28	4.51e-26
tte1253	16162.9	32334.5	-1.0004	5.77e-05	0.00023466
tte1254	4479.93	8703.62	-0.95814	0.00014086	0.00052985
tte1255	3318.58	1984.93	0.74148	0.0035497	0.0090146
tte1256	1944.75	806.976	1.269	1.27e-06	7.22e-06
tte1257	4954.15	2434.15	1.0252	4.79e-05	0.00019775
tte1258	126.46	33.7802	1.9044	5.38e-06	2.75e-05
tte1263	2508.69	1641.23	0.61215	0.016594	0.035175
tte1265	10406.3	22725.5	-1.1269	7.69e-06	3.81e-05
tte1273	135.355	239.72	-0.8246	0.009883	0.022063
tte1274	129.507	289.11	-1.1586	0.00024319	0.00086124
tte1275	230.833	433.872	-0.91042	0.0019282	0.0053338
tte1276	992.49	1523.02	-0.61781	0.01745	0.03669
tte1279	2537.31	912.235	1.4758	1.56e-08	1.26e-07
tte1280	4704.82	1758.06	1.4202	2.9e-08	2.25e-07
tte1288	9.42599	0.478026	4.3015	0.022716	0.045944
tte1291	17750.6	1909.38	3.2167	9.4e-12	1.27e-10
tte1292	2327.47	729.12	1.6745	2.5e-10	2.65e-09
tte1293	3664.23	1395.23	1.393	7.46e-08	5.33e-07
tte1294	4069.79	2131.77	0.9329	0.00025609	0.00089961
tte1296	6355.04	2683.08	1.244	1e-06	5.88e-06
tte1299	646.911	341.862	0.92015	0.00096781	0.0029279
tte1300	1097.53	1838.96	-0.74463	0.0039582	0.0098974
tte1301	178.602	342.823	-0.94071	0.0020048	0.0055046
tte1302	490.956	1538.34	-1.6477	9.65e-10	9.44e-09
tte1303	290.299	1628.23	-2.4877	4.49e-19	1.95e-17
tte1304	2772	20045.4	-2.8543	3.47e-12	4.91e-11
tte1305	3168	1858.78	0.76922	0.0025681	0.0068422
tte1306	1207.8	525.686	1.2001	7.49e-06	3.72e-05
tte1307	1073.75	334.983	1.6805	1.21e-09	1.16e-08
tte1308	1703.82	653.719	1.382	1.74e-07	1.16e-06
tte1309	1906.11	837.45	1.1866	6.44e-06	3.25e-05
tte1310	804.882	406.923	0.98402	0.00036559	0.0012279
tte1313	1621.04	3863.93	-1.2532	1.11e-06	6.46e-06
tte1322	1930.3	788.735	1.2912	9.13e-07	5.39e-06
tte1323	860.516	306.231	1.4906	1.03e-07	7.21e-07
tte1324	495.594	261.269	0.92362	0.0015812	0.0044883
tte1325	444.259	280.379	0.66402	0.021709	0.044112
tte1326	581.739	362.95	0.6806	0.01447	0.031283
tte1327	12531.7	6375.45	0.97499	9.58e-05	0.000373
tte1328	3178.54	1207.5	1.3963	6.26e-08	4.55e-07
tte1329	53.1254	10.8681	2.2893	0.00015308	0.00056925
tte1333	812.066	481.367	0.75446	0.020398	0.042056
tte1334	9589.21	5251.73	0.86862	0.0011377	0.0033616
tte1335	14555.3	7456.33	0.96501	0.0011175	0.0033094
tte1336	31034.2	4321.79	2.8442	1.81e-26	1.62e-24
tte1337	21912.9	4405.86	2.3143	1.18e-15	3.02e-14
tte1339	232.359	652.185	-1.4889	2.28e-07	1.5e-06
tte1343	240.428	1406.33	-2.5483	1.8e-19	8.82e-18
tte1344	1357.1	14004.7	-3.3673	6.12e-35	1.14e-32
tte1354	9128.91	21554.9	-1.2395	0.020845	0.042825
tte1355	318.941	599.686	-0.91092	0.0010683	0.0032
tte1359	2622.81	1505.78	0.8006	0.0015965	0.0045221
tte1361	2340.15	10663.2	-2.188	1.57e-11	2.05e-10
tte1362	506.478	2710.41	-2.4199	3.33e-19	1.52e-17
tte1363	440.092	215.39	1.0309	0.0082461	0.018779
tte1364	2421.17	1587.3	0.60913	0.018264	0.038067
tte1367	336.074	870.488	-1.373	6.74e-07	4.08e-06
tte1368	1828.48	2910.17	-0.67046	0.0079097	0.018156
tte1371	3168.05	1068.92	1.5674	1.63e-09	1.49e-08
tte1372	26595.7	13716.6	0.95527	0.00014215	0.0005324
tte1375	1811.68	886.861	1.0305	8.23e-05	0.00032569
tte1376	635.568	275.758	1.2046	2.4e-05	0.00010667
tte1378	7377.4	2754.27	1.4214	2.26e-08	1.77e-07
tte1381	1741.48	619.816	1.4904	1.49e-08	1.21e-07
tte1382	2625.66	1572.59	0.73954	0.0037632	0.0094736
tte1387	34210.5	11546.4	1.567	7e-10	6.93e-09
tte1388	33286.3	15404.4	1.1116	8.07e-06	3.98e-05
tte1391	1055.49	656.945	0.68407	0.01097	0.024219
tte1393	2292.58	1257.28	0.86667	0.0008471	0.002588
tte1396	1318.89	618.401	1.0927	4.71e-05	0.00019541
tte1397	1012.72	472.29	1.1005	4.66e-05	0.0001941
tte1398	12392.9	6061.81	1.0317	3.79e-05	0.00016074
tte1399	548.546	261.164	1.0707	0.00018325	0.00066526
tte1400	1836.68	1124.1	0.70834	0.0060642	0.014389
tte1401	1773.35	1078.76	0.7171	0.0057859	0.013779
tte1404	1669.46	1089.15	0.61618	0.017786	0.037247
tte1405	58.5023	148.428	-1.3432	0.00036748	0.0012327
tte1406	577.499	1143.91	-0.98608	0.013441	0.02923
tte1407	3839.83	2025.52	0.92276	0.00031046	0.0010605
tte1411	57.0865	205.082	-1.845	3.28e-07	2.1e-06
tte1412	594.564	1150.13	-0.95189	0.00036178	0.0012167
tte1416	136.111	225.604	-0.72901	0.024331	0.048905
tte1417	670.483	1355.72	-1.0158	0.00012926	0.00048835
tte1418	123.521	253.038	-1.0346	0.001383	0.0040132
tte1426	1828.23	1018.58	0.84389	0.0011243	0.0033256
tte1427	849.518	391.873	1.1163	4.31e-05	0.00018029
tte1428	1047.61	492.098	1.0901	5.59e-05	0.00022759
tte1429	2186.36	1377.96	0.666	0.0098917	0.022064
tte1433	11275	7286.75	0.62978	0.011416	0.025162
tte1434	458.944	243.296	0.91561	0.0016259	0.0045838
tte1435	712.138	337.214	1.0785	0.00010217	0.00039224
tte1436	3132.75	1721.02	0.86416	0.00066953	0.0020897
tte1437	1537.33	706.438	1.1218	1.93e-05	8.84e-05
tte1438	820.124	316.752	1.3725	6.99e-07	4.2e-06
tte1439	8990.7	2368.67	1.9244	8.65e-14	1.52e-12
tte1440	1927.25	539.614	1.8365	1.1e-06	6.4e-06
tte1441	5625.12	1531.83	1.8766	4.52e-13	6.96e-12
tte1442	7996.22	1931.32	2.0497	2.91e-15	6.53e-14
tte1443	1539.73	438.735	1.8113	2.05e-11	2.61e-10
tte1444	4183.26	1249.92	1.7428	1.9e-11	2.46e-10
tte1445	8800.71	2706.44	1.7012	2.87e-11	3.55e-10
tte1447	3929.91	2291.85	0.77799	0.0021789	0.0059018
tte1448	1245.49	598.406	1.0575	7.4e-05	0.00029633
tte1449	5004.69	2422.91	1.0465	4.13e-05	0.00017379
tte1458	12255.8	6827.3	0.84408	0.00074744	0.0023217
tte1459	12332.1	6989.15	0.81923	0.0010066	0.003029
tte1460	3453.11	2147.67	0.68512	0.0067183	0.015698
tte1461	7047.64	3675.97	0.93902	0.00076122	0.0023617
tte1464	1369.01	473.807	1.5308	1.34e-08	1.1e-07
tte1465	4151.33	2181.47	0.92827	0.00026071	0.0009146
tte1466	151.122	249.444	-0.72301	0.02485	0.049757
tte1467	10664.7	42041	-1.9789	9.41e-10	9.25e-09
tte1471	98554.4	31784.8	1.6326	1.5e-07	1.01e-06
tte1472	6519.67	1692.66	1.9455	1.37e-13	2.34e-12
tte1473	7574.5	2155.09	1.8134	3.46e-12	4.91e-11
tte1474	8521.3	2126.89	2.0023	1.95e-14	3.88e-13
tte1475	6843.32	2506.59	1.449	1.25e-07	8.57e-07
tte1476	5365.68	2173.57	1.3037	6.3e-06	3.19e-05
tte1477	5407.28	1862.62	1.5376	2.9e-09	2.58e-08
tte1484	981.761	455.989	1.1064	6.13e-05	0.00024829
tte1490	699.964	1186.5	-0.76136	0.0040125	0.010004
tte1491	859.754	1474.8	-0.77853	0.0029398	0.0076906
tte1493	2430.68	1320.93	0.87981	0.000648	0.0020347
tte1494	690.914	370.774	0.89797	0.0011877	0.0034932
tte1495	50400.8	18383.2	1.4551	8.43e-09	7.03e-08
tte1498	2352.5	1437.88	0.71026	0.0091069	0.020542
tte1500	6055.17	3029.72	0.99898	7.73e-05	0.00030859
tte1501	429.83	671.384	-0.64337	0.017806	0.037258
tte1505	1271.24	625.752	1.0226	0.00011942	0.00045315
tte1506	2500.02	1132.76	1.1421	1.06e-05	5.11e-05
tte1510	211.805	126.17	0.74737	0.023177	0.046841
tte1511	2118.35	1059.31	0.99982	0.00012475	0.00047199
tte1513	1436.81	623.092	1.2054	5.15e-06	2.65e-05
tte1514	4558.46	1368.96	1.7355	2.06e-11	2.61e-10
tte1515	274.444	460.296	-0.74605	0.0095615	0.021474
tte1516	168.773	311.658	-0.88488	0.0042589	0.010488
tte1517	825.233	1445.12	-0.80832	0.001865	0.0051755
tte1518	1803.28	1055.1	0.77324	0.0027947	0.0073556
tte1526	851.447	1415.03	-0.73284	0.0049484	0.011982
tte1534	23.8254	54.9505	-1.2056	0.020211	0.04182
tte1535	1.98545	16.3901	-3.0453	0.0083704	0.019001
tte1536	11671.6	19118.5	-0.71196	0.008195	0.018712
tte1537	612.875	1725.85	-1.4936	4.09e-07	2.58e-06
tte1538	940.617	1410.91	-0.58495	0.02455	0.049233
tte1539	148.241	268.922	-0.85924	0.0070744	0.01645
tte1540	32.8088	74.8734	-1.1904	0.010967	0.024219
tte1541	22.862	90.2635	-1.9812	2.81e-05	0.00012253
tte1542	48.6435	149.956	-1.6242	2.64e-05	0.00011641
tte1545	1118.23	2418.81	-1.1131	0.00047834	0.0015564
tte1546	2689.2	6531.1	-1.2801	0.0010006	0.0030146
tte1551	915.757	2332.92	-1.3491	2.29e-07	1.5e-06
tte1554	358.259	1528.3	-2.0929	7.64e-07	4.57e-06
tte1555	535.23	2338.32	-2.1272	7.91e-15	1.66e-13
tte1557	38.1075	140.077	-1.8781	3.08e-06	1.65e-05
tte1558	87.3304	479.636	-2.4574	9.21e-15	1.9e-13
tte1559	45.6262	270.285	-2.5665	7.56e-13	1.14e-11
tte1560	78.4839	165.038	-1.0723	0.002696	0.0071535
tte1561	1542.44	844.455	0.86912	0.00096959	0.0029279
tte1566	1493.68	622.993	1.2616	1.84e-06	1.02e-05
tte1567	3910.01	1135.36	1.784	7.28e-12	9.97e-11
tte1568	19248	4075.28	2.2397	3.72e-14	7.07e-13
tte1569	2626.29	461.523	2.5086	2.49e-15	5.78e-14
tte1574	2174.91	4956.95	-1.1885	3.07e-06	1.65e-05
tte1575	1375.1	636.663	1.1109	2.52e-05	0.00011128
tte1578	26.7645	4.52196	2.5653	0.0024404	0.0065421
tte1581	15.9325	1.52197	3.388	0.0057195	0.013646
tte1584	75.4079	143.181	-0.92505	0.012846	0.0281
tte1593	1396.34	936.123	0.57688	0.024369	0.048917
tte1595	1008.59	614.004	0.71601	0.0069351	0.016161
tte1596	968.537	588.103	0.71974	0.0065153	0.015306
tte1605	6.91975	27.0824	-1.9686	0.016306	0.034648
tte1606	10.8809	48.4286	-2.1541	0.0004407	0.0014466
tte1610	873.29	307.713	1.5049	6.8e-06	3.4e-05
tte1611	566.22	345.175	0.71403	0.010298	0.022892
tte1624	55.5535	12.2583	2.1801	0.00021099	0.00075545
tte1625	78.4154	21.6923	1.854	0.00017756	0.00064734
tte1627	16743.4	6632.88	1.3359	1.16e-07	7.96e-07
tte1628	17457.3	2975.26	2.5527	4.09e-16	1.15e-14
tte1629	4249.57	1239.47	1.7776	0.00048603	0.0015794
tte1630	4304.68	1721.76	1.322	0.0027422	0.007254
tte1636	436.202	200.066	1.1245	0.00027827	0.00096838
tte1637	293.003	133.725	1.1316	0.00038371	0.0012821
tte1638	317.821	136.253	1.2219	0.00010058	0.00038728
tte1639	9894.95	3815.09	1.375	5.1e-08	3.76e-07
tte1640	3372.12	1172.07	1.5246	3.43e-09	3.04e-08
tte1641	717.319	245.829	1.545	4.91e-08	3.63e-07
tte1642	1719.78	975.981	0.8173	0.0016271	0.0045838
tte1643	1556.04	781.394	0.99376	0.00014114	0.00053015
tte1644	5189.42	962.833	2.4302	4.62e-20	2.36e-18
tte1645	3316.32	1054.44	1.6531	1.87e-10	2.05e-09
tte1646	4244.12	1433.61	1.5658	1.12e-09	1.08e-08
tte1647	3926.59	1969.07	0.99577	8.18e-05	0.00032426
tte1649	5613.76	3348.54	0.74544	0.0028681	0.007526
tte1651	14505.2	4211.56	1.7841	2.33e-12	3.39e-11
tte1652	6503.38	1652.95	1.9762	2.18e-14	4.3e-13
tte1653	10394	2851	1.8662	2.76e-13	4.38e-12
tte1654	11572	2583.52	2.1632	5.75e-17	1.99e-15
tte1658	24101.5	7953.18	1.5995	2.17e-06	1.2e-05
tte1665	65.3732	129.566	-0.98691	0.0099285	0.022127
tte1668	435.393	2262.51	-2.3775	2.37e-18	9.34e-17
tte1670	3.98067	34.6098	-3.1201	0.00010368	0.00039747
tte1671	8.46259	52.2196	-2.6254	3.12e-05	0.0001351
tte1672	971.187	2316.44	-1.2541	5.87e-06	2.98e-05
tte1673	274.777	681.009	-1.3094	3.71e-06	1.95e-05
tte1674	294.296	987.107	-1.7459	3.82e-10	3.92e-09
tte1676	84.7264	171.027	-1.0133	0.0038524	0.0096727
tte1677	66.9845	193.087	-1.5274	2.01e-05	9.09e-05
tte1679	45.0956	303.154	-2.749	8.38e-15	1.75e-13
tte1681	2074.1	1030.28	1.0094	9.46e-05	0.00036901
tte1682	13964.9	5070.19	1.4617	7.05e-09	6.02e-08
tte1683	522.332	187.17	1.4806	4.77e-07	2.98e-06
tte1684	1473.93	434.882	1.761	4.81e-11	5.91e-10
tte1685	2244.47	860.086	1.3838	1.11e-07	7.69e-07
tte1686	2151.41	1098.72	0.96945	0.00017112	0.00062735
tte1687	1022.66	455.219	1.1677	1.49e-05	7e-05
tte1688	8953.24	2590.75	1.789	3.44e-12	4.91e-11
tte1689	5415.15	2397.7	1.1754	3.67e-06	1.94e-05
tte1690	6400.28	3073.21	1.0584	2.65e-05	0.00011643
tte1691	6984.72	4698.24	0.57208	0.023296	0.047043
tte1692	658.609	331.537	0.99025	0.00034212	0.0011551
tte1693	6613.6	3121	1.0834	1.84e-05	8.5e-05
tte1717	6515.56	4160.81	0.64703	0.0084317	0.019102
tte1718	387.872	1559.14	-2.0071	1.84e-13	3.08e-12
tte1720	2.46715	46.9945	-4.2516	8.9e-08	6.28e-07
tte1721	5.95635	121.637	-4.352	1.42e-09	1.33e-08
tte1730	148.28	360.83	-1.283	0.0011698	0.0034445
tte1738	614751	38799.4	3.9859	7.13e-47	3.71e-44
tte1740	2839.36	1518.25	0.90316	0.017254	0.036367
tte1742	8436.87	3624.84	1.2188	1.17e-06	6.77e-06
tte1743	13937.5	6141.06	1.1824	2.13e-06	1.18e-05
tte1745	82.3375	742.664	-3.1731	1.91e-11	2.46e-10
tte1746	12013.9	20989.2	-0.80494	0.001246	0.0036483
tte1747	875.155	343.357	1.3498	1.18e-06	6.79e-06
tte1749	1440.12	900.354	0.67762	0.0083013	0.018872
tte1750	49.5873	118.819	-1.2607	0.001571	0.0044642
tte1751	764.557	1356.2	-0.82688	0.0014943	0.0042698
tte1760	5424.05	3224.33	0.75037	0.0066536	0.015589
tte1762	18501.2	67124.2	-1.8592	1.4e-05	6.65e-05
tte1764	384.835	661.224	-0.7809	0.0050294	0.012111
tte1767	1440.76	2752.47	-0.9339	0.00024413	0.0008634
tte1770	109.151	252.801	-1.2117	0.005004	0.012094
tte1771	691.259	2034.28	-1.5572	1.24e-05	5.97e-05
tte1774	54886.3	34009.6	0.6905	0.0048255	0.01175
tte1775	3000.78	9479.85	-1.6595	1.85e-08	1.48e-07
tte1776	989.893	6153.5	-2.6361	0.00014175	0.00053168
tte1777	203.261	336.059	-0.72538	0.020535	0.042254
tte1778	10347.7	6190.37	0.74121	0.0029676	0.007748
tte1780	3962.14	1488.47	1.4125	4.33e-08	3.25e-07
tte1782	4905.43	2145.68	1.1929	2.49e-06	1.35e-05
tte1783	244.926	2027.11	-3.049	3.71e-27	3.77e-25
tte1790	2445.7	1474.72	0.72981	0.0040072	0.010001
tte1792	603.921	235.098	1.3611	1.8e-06	9.98e-06
tte1793	576.643	239.703	1.2664	9.41e-06	4.58e-05
tte1794	13153.9	4349.89	1.5964	3.67e-10	3.79e-09
tte1795	6636.56	2267.97	1.549	1.47e-09	1.37e-08
tte1796	1692.56	396.422	2.0941	1.62e-14	3.23e-13
tte1797	3371.74	1202.45	1.4875	8.17e-09	6.84e-08
tte1798	308.089	643.099	-1.0617	0.0070778	0.01645
tte1800	17.3287	56.6429	-1.7087	0.017949	0.037467
tte1801	138.509	527.11	-1.9281	0.00011102	0.00042251
tte1804	296.128	516.79	-0.80336	0.0050223	0.012111
tte1805	2221.5	52105.3	-4.5518	7.19e-57	1.87e-53
tte1806	2692.64	6888.72	-1.3552	8.9e-08	6.28e-07
tte1813	1962.95	5922.25	-1.5931	5.71e-10	5.67e-09
tte1815	13932.1	8012.57	0.79807	0.0015497	0.0044136
tte1816	4072.72	2703.8	0.591	0.020295	0.041927
tte1819	2583.91	7993.92	-1.6293	2.59e-09	2.32e-08
tte1824	51.0324	207.439	-2.0232	3.61e-08	2.76e-07
tte1829	2753.44	16333.4	-2.5685	6.42e-09	5.52e-08
tte1830	1354.83	12699.6	-3.2286	5.35e-20	2.68e-18
tte1831	36467.8	262962	-2.8502	3.76e-27	3.77e-25
tte1832	1618.4	26771.3	-4.048	2.49e-47	1.62e-44
tte1834	643.364	368.614	0.80352	0.0035822	0.0090881
tte1835	485.963	274.379	0.82468	0.0041809	0.010306
tte1838	76.8433	197.511	-1.3619	9.83e-05	0.00038133
tte1840	145.891	301.099	-1.0453	0.0023447	0.0063182
tte1843	1080.24	516.213	1.0653	6.94e-05	0.00027885
tte1844	16808.4	7088.97	1.2455	6.61e-07	4.01e-06
tte1845	7945.24	3289.79	1.2721	4.69e-07	2.94e-06
tte1848	853.292	305.834	1.4803	0.0024174	0.0064872
tte1849	1569.76	273.323	2.5219	2.72e-12	3.91e-11
tte1850	45224	11304.5	2.0002	4.29e-15	9.39e-14
tte1853	1346.96	2950.26	-1.1311	1.1e-05	5.33e-05
tte1854	19.3141	49.2196	-1.3496	0.016482	0.034994
tte1855	60.6442	126.516	-1.0609	0.0056912	0.013594
tte1857	938.939	1718.97	-0.87244	0.010095	0.022459
tte1861	262.548	119.67	1.1335	0.024607	0.049309
tte1862	2160.94	8039.34	-1.8954	3.76e-05	0.00015949
tte1863	2146.94	5137.23	-1.2587	3.13e-05	0.00013521
tte1865	369.973	1777.63	-2.2645	1.57e-16	4.98e-15
tte1866	331.365	1357.06	-2.034	1.55e-13	2.62e-12
tte1867	391.341	2169.88	-2.4711	2e-19	9.65e-18
tte1868	884.041	3398.83	-1.9429	1.49e-13	2.54e-12
tte1869	643.168	3003.56	-2.2234	8.42e-17	2.85e-15
tte1881	798.164	1345.71	-0.75361	0.0037438	0.0094337
tte1883	948.677	1617.65	-0.76991	0.0032444	0.0083368
tte1884	352.095	910.212	-1.3702	6.88e-07	4.14e-06
tte1887	7177.95	4742.19	0.59802	0.017329	0.036495
tte1889	3205.19	2143.13	0.58069	0.021495	0.043814
tte1890	625.641	360.79	0.79418	0.0040602	0.010075
tte1891	1797.6	1059.49	0.7627	0.0034507	0.0087974
tte1892	2993.72	1750.81	0.77392	0.0026878	0.0071391
tte1893	2222.25	1295.44	0.77858	0.0027335	0.0072383
tte1897	1328.85	284.841	2.222	3.72e-05	0.00015842
tte1901	366.051	194.994	0.90862	0.0024514	0.0065581
tte1915	30807.5	18368.5	0.74605	0.0040341	0.010039
tte1916	7571.12	3742.89	1.0164	6.16e-05	0.00024871
tte1917	997.827	218.643	2.1902	1.51e-14	3.05e-13
tte1918	3700.41	6340.7	-0.77696	0.00206	0.0056326
tte1919	5434.27	1704.01	1.6732	9.04e-11	1.06e-09
tte1920	2036.34	466.559	2.1258	3.63e-15	8.08e-14
tte1921	2575.34	709.839	1.8592	2.23e-12	3.29e-11
tte1925	368.636	887.883	-1.2682	3.82e-06	2e-05
tte1929	30.7842	109.522	-1.831	2.55e-05	0.00011271
tte1930	75.9385	195.488	-1.3642	0.00011658	0.00044299
tte1931	54.5607	113.994	-1.063	0.0073946	0.017064
tte1942	1061.76	624.197	0.76639	0.0040166	0.010005
tte1946	5554.25	10975.7	-0.98265	7.85e-05	0.00031288
tte1953	165.264	74.5218	1.149	0.0013935	0.0040303
tte1954	100.727	45.5604	1.1446	0.0065658	0.015411
tte1957	579.614	938.893	-0.69587	0.0099727	0.022206
tte1959	3301.23	1783.31	0.88845	0.00044544	0.0014603
tte1960	7269.21	3510	1.0503	3.02e-05	0.00013081
tte1961	5181.31	1768.3	1.551	1.42e-09	1.33e-08
tte1962	299.194	160.741	0.89634	0.0036513	0.0092138
tte1963	1352.61	504.658	1.4224	1.05e-07	7.29e-07
tte1964	5506.18	1255.08	2.1333	3.44e-16	9.97e-15
tte1966	1852.49	1231.39	0.58918	0.020496	0.042208
tte1967	1257.64	727.531	0.78964	0.0025505	0.0068023
tte1970	10598	4406.02	1.2662	5.2e-07	3.2e-06
tte1971	8961.63	4547.49	0.97869	9.81e-05	0.00038102
tte1972	4612.73	1800.39	1.3573	1.11e-07	7.69e-07
tte1973	10753.1	4166.87	1.3677	6.72e-08	4.85e-07
tte1974	10349.3	4561.66	1.1819	2.67e-06	1.44e-05
tte1975	6874.06	4484.73	0.61614	0.014009	0.030337
tte1979	5059.91	39258.4	-2.9558	1.21e-28	1.43e-26
tte1980	66.0406	201.175	-1.607	6.63e-06	3.34e-05
tte1981	3595.26	1913.04	0.91023	0.00029507	0.0010151
tte1983	4015.92	2459.28	0.7075	0.0050638	0.012182
tte1984	295.37	164.495	0.84448	0.0097122	0.021775
tte1991	691.171	371.307	0.89643	0.0011436	0.003375
tte1995	1975.15	279.13	2.823	1.28e-11	1.71e-10
tte1996	2564.17	465.998	2.4601	9.79e-13	1.46e-11
tte1997	5387.3	1265.14	2.0903	9.02e-16	2.4e-14
tte1998	502.641	240.175	1.0654	0.00021978	0.00078259
tte2000	368.819	171.395	1.1056	0.00051931	0.0016709
tte2001	420.392	242.532	0.79356	0.006105	0.01446
tte2002	1500.57	554.426	1.4364	4.21e-05	0.00017667
tte2003	2101.54	288.307	2.8658	1.11e-24	8.73e-23
tte2004	1901.85	577.954	1.7184	8.34e-11	9.86e-10
tte2005	5547.04	2747.03	1.0138	5.14e-05	0.00021113
tte2006	6410.5	2606.5	1.2983	3.07e-07	1.97e-06
tte2007	1500.31	542.916	1.4665	3.76e-08	2.85e-07
tte2008	356.278	153.84	1.2116	0.00018973	0.00068404
tte2009	21761.3	11581.2	0.90998	0.00025079	0.00088217
tte2010	13148.6	6980.59	0.91349	0.00024254	0.00086011
tte2011	9046.69	5487.73	0.72118	0.0038535	0.0096727
tte2012	9254.73	15294.2	-0.72472	0.0035161	0.0089467
tte2013	1167.68	311.46	1.9065	2.22e-06	1.22e-05
tte2015	2823.31	1322.33	1.0943	1.73e-05	8.03e-05
tte2022	879.629	1622.65	-0.88339	0.0066852	0.015649
tte2023	1537.04	2544.93	-0.72747	0.0096831	0.021729
tte2027	5590.56	9574.19	-0.77616	0.0018916	0.0052438
tte2028	1097	2365.31	-1.1085	1.96e-05	8.91e-05
tte2033	2739.9	4157.9	-0.60173	0.017441	0.03669
tte2036	1632.36	2602.22	-0.67278	0.0086962	0.019684
tte2042	922.441	387.208	1.2523	1.97e-05	8.95e-05
tte2044	89.9246	44.5658	1.0128	0.017597	0.03697
tte2058	831.695	1664.05	-1.0006	0.0039182	0.0098163
tte2059	710.8	1559.08	-1.1332	0.0091384	0.020595
tte2060	1239.18	570.317	1.1196	2.42e-05	0.0001073
tte2061	4378.09	2537.19	0.78707	0.0018578	0.005161
tte2062	728.762	316.356	1.2039	0.00049144	0.0015911
tte2063	2371.92	742.054	1.6765	2.17e-10	2.34e-09
tte2065	1551.42	469.241	1.7252	1.63e-10	1.82e-09
tte2066	1164.31	748.185	0.63801	0.014591	0.031493
tte2067	782.387	488.966	0.67815	0.011631	0.025593
tte2071	1.97567	31.1757	-3.98	2.29e-05	0.00010244
tte2072	318.339	179.659	0.82531	0.006433	0.01514
tte2076	1140.27	690.207	0.72427	0.0061681	0.014596
tte2077	425.394	210.467	1.0152	0.00062246	0.0019687
tte2085	1195.85	471.07	1.344	4.96e-07	3.07e-06
tte2086	3044.02	1374.14	1.1474	0.00042605	0.0014074
tte2087	8006.41	26849.5	-1.7457	6.14e-12	8.45e-11
tte2091	437.229	233.989	0.90195	0.0021259	0.0057812
tte2092	1510.95	636.789	1.2466	4.78e-05	0.00019771
tte2094	2169.52	1187.61	0.86931	0.0042883	0.01055
tte2096	459.622	229.439	1.0023	0.00054804	0.0017568
tte2097	966.761	633.916	0.60887	0.021697	0.044112
tte2100	1379.9	2371.51	-0.78124	0.002378	0.0063985
tte2101	818.961	1413.4	-0.78731	0.0027803	0.0073324
tte2108	484.163	302.966	0.67634	0.01655	0.035109
tte2109	995.088	658.141	0.59643	0.023825	0.048001
tte2116	51.2182	19.1757	1.4174	0.0097398	0.021818
tte2123	793.076	1239.18	-0.64385	0.013841	0.029998
tte2128	7841.17	3620.69	1.1148	1.16e-05	5.58e-05
tte2151	5124.51	335.922	3.9312	3.21e-43	1.04e-40
tte2152	2958.76	614.586	2.2673	2.05e-17	7.41e-16
tte2154	20934.7	6516.67	1.6837	2.78e-11	3.49e-10
tte2155	10668	2934.8	1.862	4.74e-13	7.27e-12
tte2156	4757.35	572.076	3.0559	3.57e-23	2.38e-21
tte2159	957.929	1789.85	-0.90185	0.00049325	0.0015949
tte2162	37.2516	89.5657	-1.2656	0.0040535	0.010075
tte2163	181.776	301.335	-0.7292	0.016799	0.03558
tte2166	4532.41	10651.3	-1.2327	1.16e-06	6.73e-06
tte2167	5094.84	9754.61	-0.93705	0.0019896	0.0054688
tte2168	252.113	563.96	-1.1615	5.27e-05	0.00021582
tte2169	30.7647	116.225	-1.9176	2.4e-05	0.00010667
tte2171	295.92	118.879	1.3157	3.25e-05	0.00013998
tte2172	74.64	205.411	-1.4605	0.015576	0.033288
tte2173	1.4842	16	-3.4303	0.0054404	0.013028
tte2174	343.922	2328.02	-2.7589	1.69e-23	1.15e-21
tte2179	94.299	176.302	-0.90273	0.009462	0.021269
tte2180	171.357	284.796	-0.73292	0.019325	0.040115
tte2181	51.5826	100.703	-0.96515	0.020406	0.042056
tte2182	385.109	696.394	-0.85464	0.0020382	0.0055787
tte2183	525.317	1197.38	-1.1886	0.0018444	0.0051293
tte2186	255.859	527.163	-1.0429	0.0051157	0.012296
tte2188	287.655	802.003	-1.4793	1.38e-07	9.38e-07
tte2192	1265.75	749.993	0.75504	0.0039495	0.0098851
tte2193	1087.08	4121.19	-1.9226	4.16e-08	3.13e-07
tte2194	1372.41	6002.04	-2.1287	4.9e-08	3.63e-07
tte2195	569.271	2040.35	-1.8416	6.05e-08	4.42e-07
tte2198	4329.33	9933.9	-1.1982	2.13e-06	1.18e-05
tte2199	191.508	438.954	-1.1967	0.02137	0.043594
tte2202	2420.31	20462.2	-3.0797	1.88e-30	2.57e-28
tte2203	968.38	4223.58	-2.1248	6.83e-09	5.85e-08
tte2204	1598.11	3863.99	-1.2737	2.17e-05	9.79e-05
tte2205	5390.73	11041.3	-1.0344	0.0014598	0.0041803
tte2207	7189.84	3725.64	0.94847	0.00017004	0.00062604
tte2211	3551.62	5407.14	-0.60639	0.014874	0.031998
tte2214	875.309	1469.32	-0.74728	0.00441	0.010819
tte2217	288.58	579.159	-1.005	0.00265	0.0070459
tte2220	18882	6923.8	1.4474	9.88e-09	8.22e-08
tte2224	2100.05	673.503	1.6407	4.51e-10	4.55e-09
tte2225	15309	6514.82	1.2326	1.09e-06	6.37e-06
tte2227	4679.33	1251.71	1.9024	4.05e-06	2.12e-05
tte2229	52909.3	12150.3	2.1225	4.54e-10	4.56e-09
tte2230	86905.9	17010	2.3531	1.84e-07	1.22e-06
tte2231	991.59	1723.35	-0.7974	0.0021277	0.0057812
tte2232	149.605	55.4725	1.4313	0.00018598	0.0006733
tte2233	308.666	166.071	0.89424	0.006639	0.015569
tte2234	425.56	177.808	1.259	0.0012625	0.0036924
tte2236	8.94429	82.5765	-3.2067	0.0017052	0.0047728
tte2238	8.42349	91.0931	-3.4349	1.33e-08	1.09e-07
tte2239	30.3612	143.582	-2.2416	0.0038033	0.0095651
tte2240	8.42349	74.3568	-3.142	0.00060176	0.0019102
tte2241	15.9422	160.142	-3.3284	1.24e-07	8.49e-07
tte2243	116.266	309.977	-1.4147	0.00079272	0.0024448
tte2244	49.5482	114.357	-1.2066	0.011558	0.025454
tte2245	232.535	546.064	-1.2316	2.27e-05	0.00010167
tte2246	38.2052	103.011	-1.4309	0.015938	0.033977
tte2247	212.394	354.235	-0.73796	0.014774	0.031808
tte2250	36.2393	9.34616	1.9551	0.0046408	0.011343
tte2260	6272.15	2118.9	1.5656	1.03e-09	9.97e-09
tte2261	7791.14	2509.66	1.6343	2.03e-10	2.21e-09
tte2262	3317.6	1194.87	1.4733	1.38e-08	1.12e-07
tte2263	11645.4	4361.68	1.4168	2.41e-08	1.88e-07
tte2264	8648.92	2933.07	1.5601	1.03e-09	1e-08
tte2265	2159.2	872.004	1.3081	5.68e-07	3.49e-06
tte2266	933.412	499.092	0.90321	0.00077371	0.0023947
tte2268	505.7	241.741	1.0648	0.00021443	0.0007646
tte2269	588.402	292.021	1.0107	0.00029473	0.0010151
tte2270	6528.16	2129.24	1.6163	2.84e-10	2.99e-09
tte2271	5755.68	1645.8	1.8062	2.65e-12	3.84e-11
tte2272	12833.1	4036.37	1.6687	5.83e-11	7.09e-10
tte2273	3192.21	937.047	1.7684	1.28e-11	1.71e-10
tte2274	4890.03	1230.7	1.9904	2.46e-14	4.82e-13
tte2275	1481.08	586.064	1.3375	4.32e-07	2.71e-06
tte2276	1677	691.475	1.2781	0.001312	0.0038329
tte2277	1034.46	489.427	1.0797	0.0033896	0.0086642
tte2278	323.569	136.406	1.2462	5.38e-05	0.00021996
tte2279	2668.99	1045.41	1.3522	1.63e-07	1.09e-06
tte2281	1277.51	497.229	1.3613	3.54e-07	2.24e-06
tte2282	1406.82	605.048	1.2173	4.25e-06	2.21e-05
tte2283	908.438	390.334	1.2187	6.89e-06	3.43e-05
tte2284	396.933	164.488	1.2709	2.26e-05	0.00010124
tte2285	1830.42	720.735	1.3446	3.06e-07	1.97e-06
tte2286	3900.77	1234.98	1.6593	1.49e-10	1.68e-09
tte2287	1543.95	583.548	1.4037	1.33e-07	9.05e-07
tte2289	1600.52	612.482	1.3858	1.59e-07	1.07e-06
tte2290	11725.2	7928.69	0.56445	0.021595	0.043984
tte2291	2343.08	531.713	2.1397	1.33e-15	3.29e-14
tte2292	11353.5	2333.89	2.2823	2.21e-18	8.86e-17
tte2293	7140.47	2184.81	1.7085	2.86e-11	3.55e-10
tte2294	4110.32	1804.21	1.1879	3.21e-06	1.71e-05
tte2295	334.565	144.357	1.2126	0.001209	0.0035481
tte2296	25262.8	8002.24	1.6585	7.14e-11	8.57e-10
tte2297	4664.63	1934.88	1.2695	7.21e-07	4.32e-06
tte2298	3777.07	1657.34	1.1884	3.56e-06	1.89e-05
tte2299	3976.26	2004.13	0.98844	9.99e-05	0.00038512
tte2303	42702.7	16784.6	1.3472	7.35e-08	5.27e-07
tte2304	54810.2	20509.8	1.4181	1.66e-08	1.33e-07
tte2305	117198	23285	2.3315	2.65e-19	1.24e-17
tte2306	36569.7	7740.47	2.2402	4.8e-18	1.84e-16
tte2307	27375.5	8526.69	1.6828	3.56e-11	4.39e-10
tte2308	4522.03	1441.61	1.6493	1.84e-10	2.03e-09
tte2309	4680.79	1878.88	1.3169	2.27e-07	1.5e-06
tte2311	60364.1	31657	0.93116	0.00017987	0.00065483
tte2312	885.647	506.351	0.80659	0.003061	0.0079518
tte2315	3663	1371.88	1.4169	3.75e-08	2.85e-07
tte2316	2103.61	658.087	1.6765	2.72e-10	2.87e-09
tte2319	1393.63	773.471	0.84943	0.0011968	0.0035162
tte2320	244.513	99.5217	1.2968	9.24e-05	0.0003618
tte2321	1299.03	755.63	0.78169	0.0026996	0.0071558
tte2325	7006.57	3518.74	0.99365	7.16e-05	0.0002872
tte2326	107.647	23.0439	2.2239	9.5e-07	5.58e-06
tte2327	9536.99	6108.12	0.6428	0.010494	0.023267
tte2328	1621.52	993.894	0.70619	0.0069824	0.016257
tte2330	1212.02	601.548	1.0107	0.00014737	0.00054959
tte2331	191.261	91.5657	1.0627	0.002021	0.0055434
tte2332	3507.22	1861.04	0.91422	0.00032668	0.0011087
tte2333	5427.24	9496.37	-0.80716	0.0013622	0.0039707
tte2334	9624.84	5323.62	0.85436	0.00061397	0.0019442
tte2339	3727.05	2246.78	0.73018	0.0041192	0.010183
tte2342	1031.13	2028.49	-0.97618	0.00017109	0.00062735
tte2343	51.14	212.406	-2.0543	2.05e-05	9.26e-05
tte2344	456.969	931.031	-1.0267	0.0001539	0.00057147
tte2345	14.8518	58.0824	-1.9675	0.00041188	0.001364
tte2349	12.9054	108.863	-3.0765	4.49e-10	4.55e-09
tte2350	5.48442	54.6151	-3.3159	0.00040923	0.001357
tte2353	2.98795	26.6537	-3.1571	0.00057451	0.0018327
tte2355	0.50125	11.478	-4.5172	0.0082379	0.018777
tte2356	33.7624	256.796	-2.9271	8.33e-11	9.86e-10
tte2358	38.6087	207.565	-2.4266	1.67e-10	1.87e-09
tte2362	9.45532	38.2636	-2.0168	0.0028281	0.0074285
tte2363	21.9279	98.2581	-2.1638	3.29e-06	1.75e-05
tte2365	943.337	1660.86	-0.81609	0.0016928	0.0047476
tte2366	720.715	1279.81	-0.82843	0.0016595	0.00466
tte2372	4406.3	16827.6	-1.9332	4.74e-14	8.75e-13
tte2373	643.816	4644.57	-2.8508	7.22e-26	6.26e-24
tte2374	1592.9	613.42	1.3767	0.015526	0.033207
tte2375	706.049	264.023	1.4191	0.0020995	0.0057224
tte2376	437.857	185.973	1.2354	0.0010867	0.0032365
tte2381	17647	7942.39	1.1518	5.25e-06	2.69e-05
tte2382	121749	24045.9	2.3401	1.72e-09	1.56e-08
tte2383	8749.3	2971.14	1.5582	1.28e-09	1.21e-08
tte2384	2364.33	833.154	1.5048	1.22e-08	1.01e-07
tte2385	35655	11124.3	1.6804	5.95e-11	7.2e-10
tte2390	1114.12	4201.58	-1.915	2.62e-13	4.21e-12
tte2391	4216.02	11497	-1.4473	1.26e-08	1.04e-07
tte2392	1338.78	2557.45	-0.93378	0.0002952	0.0010151
tte2393	62843.7	21491.7	1.548	1.47e-07	9.92e-07
tte2400	2039.51	1227.73	0.73223	0.022616	0.045778
tte2401	2615.69	905.351	1.5306	5.59e-09	4.84e-08
tte2402	1127.6	321.84	1.8088	7.15e-11	8.57e-10
tte2403	3074.74	731.224	2.0721	6.01e-15	1.29e-13
tte2405	2476.48	7336.23	-1.5667	9.9e-10	9.65e-09
tte2406	2506.07	9279.88	-1.8887	2.47e-13	4e-12
tte2407	4843.88	1723.59	1.4907	7.89e-09	6.62e-08
tte2411	71.0042	310.433	-2.1283	2.42e-10	2.58e-09
tte2414	18.8422	71.4339	-1.9226	0.00017506	0.00063911
tte2415	14.4287	39.1317	-1.4394	0.021022	0.043019
tte2418	121.604	49.0492	1.3099	0.00088638	0.0026922
tte2422	42580.1	10337.6	2.0423	2.6e-15	5.99e-14
tte2429	1416.16	343.301	2.0444	6.38e-08	4.62e-07
tte2430	315.283	506.703	-0.68449	0.014668	0.031633
tte2431	56.1036	150.966	-1.4281	0.00063421	0.0019986
tte2436	166.937	70.9451	1.2345	0.011729	0.025785
tte2440	54.5119	116.923	-1.1009	0.022599	0.045778
tte2445	238.127	931.996	-1.9686	0.00069505	0.0021667
tte2447	7150.13	4690.95	0.60809	0.017114	0.036099
tte2453	17495.3	68170.5	-1.9622	0.00015848	0.00058764
tte2454	1892.3	1190.31	0.6688	0.0081081	0.018544
tte2455	450.372	1265.48	-1.4905	2.95e-08	2.28e-07
tte2456	590.443	1762.65	-1.5779	9.6e-06	4.66e-05
tte2457	190.043	813.515	-2.0978	3.99e-13	6.22e-12
tte2458	229.398	1494.54	-2.7038	1.33e-21	8.05e-20
tte2466	28.2878	184.532	-2.7056	1.1e-08	9.15e-08
tte2471	114.43	353.742	-1.6282	0.00047126	0.0015353
tte2474	486.438	305.725	0.67002	0.018924	0.039314
tte2475	402.467	160.28	1.3283	1.48e-05	6.99e-05
tte2476	700.648	262.336	1.4173	2.24e-05	0.00010048
tte2477	377.385	1413.13	-1.9048	1.47e-05	6.95e-05
tte2479	47.2082	120.571	-1.3528	0.00082001	0.0025141
tte2488	467.101	2411.47	-2.3681	6.81e-07	4.11e-06
tte2494	18529.5	5825.03	1.6695	0.00010469	0.00040014
tte2495	11695.9	2739.17	2.0942	2.98e-10	3.11e-09
tte2496	4944.35	1488.89	1.7315	1.28e-05	6.11e-05
tte2497	7829.58	3196.91	1.2923	0.0048837	0.011858
tte2499	358.325	1571.15	-2.1325	1.45e-05	6.85e-05
tte2507	30840.3	20247.5	0.60707	0.013706	0.029731
tte2508	34.7356	73.4832	-1.081	0.020973	0.042985
tte2509	66756.8	9338.37	2.8377	1.62e-26	1.5e-24
tte2510	264.63	35.9945	2.8781	0.0032495	0.0083417
tte2513	154.422	537.011	-1.7981	0.0020874	0.0056955
tte2515	12.4726	47.7308	-1.9362	0.023813	0.048001
tte2519	2316.85	1326.3	0.80476	0.0016219	0.0045791
tte2520	13010.2	7823.76	0.73371	0.0032347	0.0083202
tte2521	26922	14228	0.92006	0.0001966	0.00070585
tte2527	4461.26	2877	0.63289	0.015924	0.033976
tte2528	2919	1745.68	0.74168	0.0031281	0.0080939
tte2529	257.047	544.658	-1.0833	0.00016532	0.00061019
tte2530	76.0069	152.258	-1.0023	0.0058337	0.01388
tte2532	6050.62	11823.2	-0.96646	0.00058075	0.0018503
tte2536	15288.4	5728.41	1.4162	0.00017176	0.0006285
tte2545	11723.4	7156.74	0.71202	0.0040994	0.010153
tte2546	7500.33	4300.2	0.80255	0.0013266	0.0038712
tte2547	3366.61	2253.04	0.57942	0.021162	0.043271
tte2554	41.626	13.9121	1.5811	0.010355	0.022997
tte2557	2165.57	1006.43	1.1055	1.74e-05	8.06e-05
tte2558	2025.91	1339.49	0.59689	0.020964	0.042985
tte2560	3700.19	425.686	3.1197	2.91e-28	3.29e-26
tte2561	55385.8	32470.5	0.77039	0.0020669	0.0056455
tte2562	58.4632	16.3901	1.8347	0.00084967	0.0025898
tte2564	29383	13926.9	1.0771	1.5e-05	7.05e-05
tte2572	7580.39	4304.42	0.81645	0.00107	0.0032013
tte2574	1638.5	5660.81	-1.7886	4.54e-12	6.32e-11
tte2576	7269.57	13548.6	-0.8982	0.00032646	0.0011087
tte2580	253.529	489.339	-0.94868	0.015379	0.032948
tte2585	289.264	3658.02	-3.6606	3.66e-10	3.79e-09
tte2586	20.9156	249.967	-3.5791	4.2e-07	2.65e-06
tte2587	20.3655	95.2966	-2.2263	2.47e-06	1.34e-05
tte2588	10.4676	57.9012	-2.4677	0.019997	0.041444
tte2589	17.869	261.033	-3.8687	1.61e-21	9.52e-20
tte2590	3.46965	23.3461	-2.7503	0.0030091	0.0078326
tte2591	43.7483	323.846	-2.888	2.55e-16	7.72e-15
tte2592	7.92224	84.2141	-3.4101	1.51e-09	1.39e-08
tte2593	14.8811	185.115	-3.6369	9.45e-17	3.15e-15
tte2594	129.595	1623.15	-3.6467	4.65e-16	1.27e-14
tte2595	12.4042	75.5218	-2.6061	1.4e-06	7.9e-06
tte2596	4.95385	28.434	-2.521	0.0021194	0.0057706
tte2597	44.1909	210.736	-2.2536	1.34e-09	1.26e-08
tte2598	2905.25	528.554	2.4585	9.03e-14	1.58e-12
tte2603	3518.27	5949.57	-0.75792	0.0024442	0.0065454
tte2607	27.7474	62.3406	-1.1678	0.017689	0.037132
tte2608	18.8715	47.2582	-1.3244	0.018678	0.038864
tte2610	455.452	801.431	-0.81528	0.0071305	0.016557
tte2613	258.717	414.856	-0.68124	0.018803	0.039092
tte2615	372.751	1670.25	-2.1638	0.00065101	0.0020395
tte2616	2983.01	1586.35	0.91105	0.00032175	0.0010962
tte2617	1605.14	977.021	0.71624	0.0062656	0.0148
tte2618	532.374	129.78	2.0364	2e-11	2.56e-10
tte2619	1091.43	162.692	2.746	4.41e-21	2.5e-19
tte2620	957.003	189.643	2.3352	5.89e-16	1.6e-14
tte2621	458.636	115.527	1.9891	1.14e-10	1.31e-09
tte2630	688.596	1235.53	-0.8434	0.0013766	0.0039991
tte2631	53.1841	163.906	-1.6238	1.51e-05	7.11e-05
tte2632	14.9104	59.2635	-1.9908	0.0003549	0.0011966
tte2633	29.8697	170.731	-2.515	4.04e-10	4.11e-09
tte2634	61.077	280.461	-2.1991	1.69e-10	1.88e-09
tte2635	26.3023	123.17	-2.2274	2.91e-07	1.89e-06
tte2636	84.362	385.203	-2.191	1.2e-11	1.61e-10
tte2639	296.981	1747.58	-2.5569	3.83e-20	2.03e-18
tte2656	1.4842	18.0439	-3.6038	0.0023338	0.0062951
tte2657	122.733	599.712	-2.2887	5.03e-14	9.15e-13
tte2658	262.197	1230.84	-2.2309	1.87e-15	4.46e-14
tte2659	261.526	936.86	-1.8409	7.18e-09	6.1e-08
tte2660	1312.3	3379.94	-1.3649	3.65e-05	0.00015557
tte2661	712.832	2180.96	-1.6133	3.2e-07	2.05e-06
tte2662	1803.22	4894.64	-1.4406	1.92e-08	1.51e-07
tte2663	2838.75	5350.04	-0.91429	0.00055029	0.0017606
tte2664	590.71	1123.87	-0.92795	0.00055055	0.0017606
tte2668	285.186	1316.62	-2.2069	2.42e-15	5.69e-14
tte2669	5978.67	2541.16	1.2343	8.61e-07	5.11e-06
tte2670	13888.7	5412.23	1.3596	5.38e-08	3.95e-07
tte2671	6368.29	1445.83	2.139	2.15e-16	6.59e-15
tte2672	9355.98	2106.32	2.1512	1.05e-16	3.47e-15
tte2673	5972.43	1422.03	2.0704	1.55e-15	3.8e-14
tte2676	124.582	61.9173	1.0087	0.0081144	0.018544
tte2677	1322.57	772.048	0.77658	0.0032008	0.0082574
tte2683	2476.4	818.389	1.5974	1.22e-09	1.17e-08
tte2684	29000.3	7940.52	1.8688	2.35e-13	3.82e-12
tte2685	2165.61	794.334	1.447	3.77e-08	2.86e-07
tte2686	3541.66	1587.64	1.1575	4.19e-05	0.00017579
tte2687	25193.8	7173.02	1.8124	1.47e-12	2.17e-11
tte2691	37392	13695.4	1.449	7.67e-09	6.46e-08
tte2692	32837	4550.58	2.8512	2.98e-16	8.91e-15
tte2693	1435.05	871.851	0.71895	0.0063686	0.015002
tte2694	201.799	39.2582	2.3619	5.31e-10	5.29e-09
tte2695	1803.42	963.898	0.90378	0.00044	0.0014461
tte2696	15976.9	8129.79	0.97469	9.21e-05	0.00036153
tte2697	8096.01	5151.55	0.6522	0.0092923	0.020924
tte2699	1379.1	503.723	1.453	4.79e-08	3.57e-07
tte2700	3546.97	2366.08	0.58409	0.020248	0.041864
tte2701	5021.02	679.223	2.886	1.54e-26	1.48e-24
tte2702	30567.5	14731.9	1.0531	2.51e-05	0.00011128
tte2703	2295.04	766.926	1.5814	1.6e-09	1.47e-08
tte2704	7325.73	3442.05	1.0897	1.53e-05	7.15e-05
tte2709	6428.78	10114.8	-0.65386	0.0093848	0.021114
tte2710	549.062	2045.14	-1.8972	2.26e-07	1.5e-06
tte2711	471.219	2161.42	-2.1975	5.75e-14	1.03e-12
tte2712	1904.59	8454.23	-2.1502	1.31e-16	4.22e-15
tte2713	285.833	773.927	-1.437	2.73e-07	1.78e-06
tte2714	121.467	238.477	-0.97329	0.0029375	0.0076906
tte2716	345.24	731.712	-1.0837	9.99e-05	0.00038512
tte2718	7.95157	52.1703	-2.7139	1.85e-05	8.54e-05
tte2720	17.8984	224.423	-3.6483	1.26e-18	5.28e-17
tte2721	5.96612	138.214	-4.534	1.14e-17	4.24e-16
tte2722	4.9734	111.434	-4.4858	3.71e-15	8.19e-14
tte2724	310.27	543.752	-0.80942	0.0039654	0.0099058
tte2725	521.554	1196.38	-1.1978	6.79e-06	3.4e-05
tte2728	21.8204	146.615	-2.7483	2.35e-10	2.52e-09
tte2729	79.929	475.581	-2.5729	1.13e-15	2.94e-14
tte2730	190.317	933.8	-2.2947	1.78e-15	4.34e-14
tte2731	116.383	387.724	-1.7361	0.00046652	0.0015217
tte2732	155.503	282.356	-0.86057	0.0062655	0.0148
tte2733	92.893	557.938	-2.5865	1.84e-11	2.39e-10
tte2734	14.3896	83.0985	-2.5298	0.0072352	0.016756
tte2738	11.9518	47.3461	-1.986	0.001084	0.0032359
tte2740	2.005	27.434	-3.7743	9.95e-05	0.00038511
tte2745	18.3703	493.701	-4.7482	6.17e-08	4.5e-07
tte2746	203.349	876.789	-2.1083	2.04e-13	3.36e-12
tte2747	136.7	467.96	-1.7754	5.58e-09	4.84e-08
tte2756	467.14	1013.78	-1.1178	3.95e-05	0.00016649
tte2759	1184.99	671.684	0.81902	0.0017124	0.0047877
tte2762	217.81	670.19	-1.6215	1.92e-08	1.51e-07
tte2763	57.1061	213.472	-1.9023	1.18e-07	8.11e-07
tte2764	34.804	131.297	-1.9155	3.21e-06	1.71e-05
tte2765	53.6462	362.862	-2.7579	6.59e-16	1.77e-14
tte2766	45.2227	278.642	-2.6233	2.16e-13	3.53e-12
tte2769	0.50125	33.7856	-6.0747	1.9e-07	1.26e-06
tte2770	0.50125	67.2142	-7.0671	6.73e-14	1.2e-12
tte2771	913.23	1595.16	-0.80465	0.0019608	0.0054067
tte2779	47344.7	24222.9	0.96683	9.96e-05	0.00038511
tte2780	74773	38034.4	0.97521	8.69e-05	0.00034182
tte2781	35750	22793.1	0.64935	0.0082081	0.018725
tte2787	2055.85	1196.99	0.78033	0.0023794	0.0063985
tte2788	1214.94	532.438	1.1902	8.13e-06	3.99e-05
tte2789	4573.48	1872.09	1.2886	4.8e-07	2.99e-06
tte2798	2438.58	3942.56	-0.69309	0.0059975	0.014244
* novel transcripts
