# Supplementary material for: RNA-Seq-Based Analysis of Cold Shock Response in Thermoanaerobacter tengcongensis, a Bacterium Harboring a Single Cold Shock Protein Encoding Gene
Source: PLoS One. 2014 Mar 25;9(3):e93289. doi: 10.1371/journal.pone.0093289 (PMC3965559; doi:10.1371/journal.pone.0093289)
Supplement: Table S4 — Novel genes in TTECS identified by RNA-seq. (XLSX) [file pone.0093289.s004.xlsx]

## Sheet: Sheet1
Table S4. Novel genes in TTECS identified by RNA-seq.
Gene_ID	Start site of transcription	Stop site of transcription	Sense and Antisense strands	P value	Nr_Description
novel001	46245	46465	-	8.07305e-23	gi|254478366|ref|ZP_05091745.1| hypothetical protein CDSM653_1511 [Carboxydibrachium pacificum DSM 12653] &gt;gi|214035724|gb|EEB76419.1| hypothetical protein CDSM653_1511 [Carboxydibrachium pacificum DSM 12653]
novel002	108293	108443	+	4.3338e-27	gi|289577357|ref|YP_003475984.1| AbrB family transcriptional regulator [Thermoanaerobacter italicus Ab9] &gt;gi|297543645|ref|YP_003675947.1| AbrB family transcriptional regulator [Thermoanaerobacter mathranii subsp. mathranii str. A3] &gt;gi|289527070|gb|ADD01422.1| transcriptional regulator, AbrB family [Thermoanaerobacter italicus Ab9] &gt;gi|296841420|gb|ADH59936.1| transcriptional regulator,…
novel003	148731	148855	-	6.93887e-17	gi|254478683|ref|ZP_05092054.1| Transposase domain protein [Carboxydibrachium pacificum DSM 12653] &gt;gi|214035370|gb|EEB76073.1| Transposase domain protein [Carboxydibrachium pacificum DSM 12653]
novel004	242902	243095	-	2.59381e-36	gi|20807160|ref|NP_622331.1| transposase [Thermoanaerobacter tengcongensis MB4] &gt;gi|20515658|gb|AAM23935.1| transposase [Thermoanaerobacter tengcongensis MB4]
novel005	244008	244132	-	6.93887e-17	gi|254478683|ref|ZP_05092054.1| Transposase domain protein [Carboxydibrachium pacificum DSM 12653] &gt;gi|214035370|gb|EEB76073.1| Transposase domain protein [Carboxydibrachium pacificum DSM 12653]
novel006	326319	326443	-	6.93887e-17	gi|254478683|ref|ZP_05092054.1| Transposase domain protein [Carboxydibrachium pacificum DSM 12653] &gt;gi|214035370|gb|EEB76073.1| Transposase domain protein [Carboxydibrachium pacificum DSM 12653]
novel007	519368	519503	-	3.90164e-15	gi|20807012|ref|NP_622183.1| hypothetical protein TTE0510 [Thermoanaerobacter tengcongensis MB4] &gt;gi|20515496|gb|AAM23787.1| hypothetical protein TTE0510 [Thermoanaerobacter tengcongensis MB4]
novel008	1050495	1050619	-	6.93887e-17	gi|254478683|ref|ZP_05092054.1| Transposase domain protein [Carboxydibrachium pacificum DSM 12653] &gt;gi|214035370|gb|EEB76073.1| Transposase domain protein [Carboxydibrachium pacificum DSM 12653]
novel009	1171030	1171154	-	6.93887e-17	gi|254478683|ref|ZP_05092054.1| Transposase domain protein [Carboxydibrachium pacificum DSM 12653] &gt;gi|214035370|gb|EEB76073.1| Transposase domain protein [Carboxydibrachium pacificum DSM 12653]
novel010	1226260	1227667	+	0	gi|20806568|ref|NP_621739.1| transposase [Thermoanaerobacter tengcongensis MB4] &gt;gi|20807609|ref|NP_622780.1| transposase [Thermoanaerobacter tengcongensis MB4] &gt;gi|20807680|ref|NP_622851.1| transposase [Thermoanaerobacter tengcongensis MB4] &gt;gi|20808723|ref|NP_623894.1| transposase [Thermoanaerobacter tengcongensis MB4] &gt;gi|20808845|ref|NP_624016.1| transposase [Thermoanaerobacter te…
novel011	1540774	1540966	-	6.68707e-31	gi|254478514|ref|ZP_05091889.1| hypothetical protein CDSM653_357 [Carboxydibrachium pacificum DSM 12653] &gt;gi|214035522|gb|EEB76221.1| hypothetical protein CDSM653_357 [Carboxydibrachium pacificum DSM 12653]
novel012	1699129	1699378	+	2.90993e-07	gi|384135799|ref|YP_005518513.1| hypothetical protein [Alicyclobacillus acidocaldarius subsp. acidocaldarius Tc-4-1] &gt;gi|339289884|gb|AEJ43994.1| hypothetical protein TC41_2083 [Alicyclobacillus acidocaldarius subsp. acidocaldarius Tc-4-1]
novel013	1726758	1726945	-	9.56556e-18	gi|254479306|ref|ZP_05092646.1| hypothetical protein CDSM653_1403 [Carboxydibrachium pacificum DSM 12653] &gt;gi|214034754|gb|EEB75488.1| hypothetical protein CDSM653_1403 [Carboxydibrachium pacificum DSM 12653]
novel014	1734734	1734858	+	6.93887e-17	gi|254478683|ref|ZP_05092054.1| Transposase domain protein [Carboxydibrachium pacificum DSM 12653] &gt;gi|214035370|gb|EEB76073.1| Transposase domain protein [Carboxydibrachium pacificum DSM 12653]
novel015	2126487	2127231	+	1.06567e-179	gi|20806568|ref|NP_621739.1| transposase [Thermoanaerobacter tengcongensis MB4] &gt;gi|20807609|ref|NP_622780.1| transposase [Thermoanaerobacter tengcongensis MB4] &gt;gi|20807680|ref|NP_622851.1| transposase [Thermoanaerobacter tengcongensis MB4] &gt;gi|20808723|ref|NP_623894.1| transposase [Thermoanaerobacter tengcongensis MB4] &gt;gi|20808845|ref|NP_624016.1| transposase [Thermoanaerobacter te…
novel016	2250951	2252350	-	0	gi|20806568|ref|NP_621739.1| transposase [Thermoanaerobacter tengcongensis MB4] &gt;gi|20807609|ref|NP_622780.1| transposase [Thermoanaerobacter tengcongensis MB4] &gt;gi|20807680|ref|NP_622851.1| transposase [Thermoanaerobacter tengcongensis MB4] &gt;gi|20808723|ref|NP_623894.1| transposase [Thermoanaerobacter tengcongensis MB4] &gt;gi|20808845|ref|NP_624016.1| transposase [Thermoanaerobacter te…
novel017	2378853	2380260	-	0	gi|20806568|ref|NP_621739.1| transposase [Thermoanaerobacter tengcongensis MB4] &gt;gi|20807609|ref|NP_622780.1| transposase [Thermoanaerobacter tengcongensis MB4] &gt;gi|20807680|ref|NP_622851.1| transposase [Thermoanaerobacter tengcongensis MB4] &gt;gi|20808723|ref|NP_623894.1| transposase [Thermoanaerobacter tengcongensis MB4] &gt;gi|20808845|ref|NP_624016.1| transposase [Thermoanaerobacter te…
novel018	2486357	2488836	-	0	gi|345018845|ref|YP_004821198.1| S-layer protein [Thermoanaerobacter wiegelii Rt8.B1] &gt;gi|344034188|gb|AEM79914.1| S-layer domain-containing protein [Thermoanaerobacter wiegelii Rt8.B1]
‘‘0’’ means P value< 1E-238
